# Supplementary material for: Habitat associations of Chihuahua Chub (Gila nigrescens) and Rio Grande Sucker (Pantosteus plebeius) in the Mimbres River, New Mexico
Source: PLoS One. 2026 Feb 19;21(2):e0341748. doi: 10.1371/journal.pone.0341748 (PMC12919827; doi:10.1371/journal.pone.0341748)
Supplement: S1 File — (ZIP) [file pone.0341748.s001.zip]

Archive with 3 entries (2 files):
- S1/
- S1/Analysis_Script.R
- S1/Data_File.xlsx
