# Supplementary material for: Habitat associations of Chihuahua Chub (Gila nigrescens) and Rio Grande Sucker (Pantosteus plebeius) in the Mimbres River, New Mexico
Source: PLoS One. 2026 Feb 19;21(2):e0341748. doi: 10.1371/journal.pone.0341748 (PMC12919827; doi:10.1371/journal.pone.0341748)
Supplement: S1 File — (ZIP) [file pone.0341748.s001.zip › S1/Analysis_Script.R]

library(tidyverse); library(scales); library(unmarked); library(ggpubr)
library(glmmTMB) ;library(DHARMa); library(knitr); library(EnvStats); library(AICcmodavg) 
library(ggplot2); library(ggcorrplot) ; library(gtsummary);  library(emmeans)
library(readxl); library(janitor); library(MuMIn); library(pscl)
library(dplyr); library(lmtest); library(scales)
library(TMB); library(ubms); library(DHARMa); library(AICcmodavg)
rm(list = ls())
options(scipen=999)
################# Rio Grande Sucker Analysis ####################################
#-------------------------Load Data-------------------------------------
unit <- read_excel("Data_File.xlsx",
                   sheet = "Data_For_Rio_Grande_Analysis")

#add 2 new variables: gravel + cobble + boulder & silt + sand 
unit$cg <- unit$c + unit$g + unit$b
unit$sis <- unit$i +unit$s
unit$ld_cpue <- unit$Dace_catch / unit$Eff_1

#change reference to winter
#unit$Season <- factor(unit$Season, levels = c("Winter", "Summer", "Spring"))


# make 0 efforts Na so log(eff) !+ -Inf
unit$Eff_1 <- ifelse(unit$Eff_1 == 0, NA, unit$Eff_1)
unit$Eff_2 <- ifelse(unit$Eff_2 == 0, NA, unit$Eff_2)
unit$Eff_3 <- ifelse(unit$Eff_3 == 0, NA, unit$Eff_3)

#scales variables
unit_scaled <- unit %>% mutate(across(where(is.numeric), scale)) 
colnames(unit_scaled) <- colnames(unit)

unit_scaled$Eff_1 <- unit$Eff_1
unit_scaled$Eff_2 <- unit$Eff_2
unit_scaled$Eff_3 <- unit$Eff_3
unit_scaled$ad_catch_rgs <- unit$ad_catch_rgs
unit_scaled$jv_catch_rgs <- unit$jv_catch_rgs

#------------------------Examine Data Distribution ----------------

# Set theme for plots
theme_set(theme_bw())
theme_replace(panel.grid.minor = element_blank(),
              panel.grid.major = element_blank(),
              axis.title = element_text(face = "bold",
                                        family = "serif"),
              axis.text = element_text(family = "serif"),
              axis.title.x = element_text(margin = margin(t = 10)),
              axis.title.y = element_text(margin = margin(r = 10),
                                          angle = 90),
              panel.border = element_rect(color = "black", 
                                          fill = NA,
                                          linewidth = 1))


# Calculate sample size for each bin
label_a <- unit %>%
  group_by(ad_catch_rgs) %>%
  summarize(N = n())


# Lets take the data and create a histogram
ggplot(unit, # Data
       aes(x = ad_catch_rgs)) + # x-axis = flea count column
  geom_histogram(binwidth = 1, # How to bin the data
                 fill = "red", # Fill color
                 color = "black", # Line color
                 alpha = 0.5) + # Transparency
  geom_label(aes(x = Inf, 
                 y = Inf,
                 label = paste0("N = ", nrow(unit)), # Add the sample size because why not 
                 family = "serif"), # Set the font 
             vjust = 1.3,
             hjust = 1.1) +
  labs(x = "RGS Catch",
       y = "Frequency") +
  theme(plot.background = element_rect(color = "black",
                                       fill = NA,
                                       linewidth = 2)) +
  scale_x_continuous(breaks = seq(0, max(unit$ad_catch_rgs), 1))

# Calculate the mean of the rgs count
mean <- mean(unit$ad_catch_rgs)

# Now calculate the standard error
SE <- sd(unit$ad_catch_rgs) / sqrt(length(unit$ad_catch_rgs))

# Now lets set up lower and upper intervals
lower <- mean - (1.96 * SE)
upper <- mean + (1.96 * SE)

# Visualize data distribution in comparsion to mean
ggplot(unit, # Data
       aes(x = ad_catch_rgs)) + # x-axis = flea count column
  geom_histogram(binwidth = 1, # How to bin the data
                 fill = "red", # Fill color
                 color = "black",
                 alpha = 0.5) + # Transparency 
  annotate(geom = "rect", 
           xmin = lower, 
           xmax = upper, 
           ymin = -Inf, 
           ymax = Inf,
           fill = "black",
           alpha = 0.5) +
  geom_label(aes(x = Inf, 
                 y = Inf,
                 label = paste0("N = ", nrow(unit)), # Add the sample size because why not 
                 family = "serif"), 
             vjust = 1.3,
             hjust = 1.1) +
  geom_text(aes(y = 40,
                x = 5.7,
                label = "95% Confidence Interval",
                family = "serif"),
            size = 4) +
  geom_segment(aes(x = 4, 
                   y = 40, 
                   xend = 2, 
                   yend = 40),
               arrow = arrow(length = unit(0.5, "cm")),
               linewidth = 1) +
  labs(x = "Flea Count",
       y = "Frequency") +
  theme(plot.background = element_rect(color = "black",
                                       fill = NA,
                                       linewidth = 2)) +
  scale_x_continuous(breaks = seq(0,15,1))

#------------------------Examine fit of linear models for adults---------

#Poisson
POIS <- glmmTMB(
  ad_catch_rgs ~ 1,
  data = unit_scaled,
  family = poisson
)

# Now test for overdispersion using DHARMa
testDispersion(POIS) # bad fit!

# Negative Binomial
NB <- glmmTMB(
  ad_catch_rgs ~  1,
  unit_scaled,
  nbinom2,
  na.action = "na.omit"
)
summary(NB)

# Test the mod
testDispersion(NB) # pretty good fit!!

# ZIP
ZIP <- glmmTMB(
  ad_catch_rgs ~ 1,
  unit,
  poisson,
  ziformula = ~ 1 # You could place a covariate here to help model the zeros
)

# Now test it
testDispersion(ZIP) # bad fit

# ZYNB
ZINB <- glmmTMB(
  ad_catch_rgs ~ 1,
  unit,
  nbinom2,
  ziformula = ~ 1
)
summary(ZINB)

# Test it
testDispersion(ZINB) #pretty good

# Observation Random Effect
OLRE <- glmmTMB(
  ad_catch_rgs ~ 1 + (1|ID),
  unit,
  poisson
)
summary(OLRE)

# Now test this
testDispersion(OLRE)

# Site Group Random Effect
SLRE <- glmmTMB(
  ad_catch_rgs ~ 1 + (1|site_group),
  unit,
  nbinom2)
summary(SLRE)
# Now test this
testDispersion(SLRE)

# AIC Comparison
aictab(list(POIS, NB, ZIP, ZINB, OLRE, SLRE), # removed hurdle, because assumptions not met (was top-ranked model)
       modnames = c("POIS", "NB", "ZIP", "ZINB", "OLRE", "SLRE"))


#-------------------------Examine fit linear models for adults (global_mod)-----

#Poisson
POIS <- glmmTMB(
  ad_catch_rgs ~ Cover_Percent + c + s + LD_scale + maxD + AvgD + AvgV + Start_1 + Season + width_scale + ndvi + offset(log(Eff_1)),
  data = unit, 
  family = poisson
)

# Now test for overdispersion using DHARMa
testDispersion(POIS) # bad fit! Coloton said overdispersed if disprsion > 1.1

# Negative Binomial
NB <- glmmTMB(
  ad_catch_rgs ~  Cover_Percent + c + s + LD_scale + maxD + AvgD + AvgV + Start_1 + Season + width_scale + ndvi + offset(log(Eff_1)),
  unit,
  nbinom2,
  na.action = "na.omit"
)
summary(NB)

# Test the mod
testDispersion(NB) # pretty good fit!!

# ZIP
ZIP <- glmmTMB(
  ad_catch_rgs ~ Cover_Percent + c + s + LD_scale + maxD + AvgD + AvgV + Start_1 + Season + width_scale + ndvi + offset(log(Eff_1)),
  unit,
  poisson,
  ziformula = ~ 1 # You could place a covariate here to help model the zeros
)

# Now test it
testDispersion(ZIP) # bad fit

# ZYNB
ZINB <- glmmTMB(
  ad_catch_rgs ~ Cover_Percent + c + s + LD_scale + maxD + AvgD + AvgV + Start_1 + Season + width_scale + ndvi + offset(log(Eff_1)),
  unit,
  nbinom2,
  ziformula = ~ 1
)
summary(ZINB)

# Test it
testDispersion(ZINB) #pretty good

# Add a unique identifier
unit$ID <- 1:nrow(unit)

# Observation Random Effect
OLRE <- glmmTMB(
  ad_catch_rgs ~ Cover_Percent + c + s + LD_scale + maxD + AvgD + AvgV + Start_1 + Season + width_scale + ndvi + offset(log(Eff_1)) + (1|ID),
  unit,
  poisson
)
summary(OLRE)

# Now test this
testDispersion(OLRE)

# Site Group Random Effect
SLRE <- glmmTMB(
  ad_catch_rgs ~ Cover_Percent + c + s + LD_scale + maxD + AvgD + AvgV + Start_1 + Season + width_scale + ndvi + offset(log(Eff_1)) + (1|site_group2),
  unit,
  nbinom2)
summary(SLRE)
# Now test this
testDispersion(SLRE)

# AIC Comparison
aictab(list(POIS, NB, ZIP, ZINB, OLRE, SLRE), 
       modnames = c("POIS", "NB", "ZIP", "ZINB", "OLRE", "SLRE"))

#------------------------Examine fit of linear models for Subadults---------
# Calculate the mean of the rgs count
mean <- mean(unit$jv_catch_rgs)

# Now calculate the standard error
SE <- sd(unit$jv_catch_rgs) / sqrt(length(unit$jv_catch_rgs))

# Now lets set up lower and upper intervals
lower <- mean - (1.96 * SE)
upper <- mean + (1.96 * SE)

# Visualize data distribution in comparsion to mean
ggplot(unit, # Data
       aes(x = jv_catch_rgs)) + # x-axis = flea count column
  geom_histogram(binwidth = 1, # How to bin the data
                 fill = "red", # Fill color
                 color = "black",
                 alpha = 0.5) + # Transparency 
  annotate(geom = "rect", 
           xmin = lower, 
           xmax = upper, 
           ymin = -Inf, 
           ymax = Inf,
           fill = "black",
           alpha = 0.5) +
  geom_label(aes(x = Inf, 
                 y = Inf,
                 label = paste0("N = ", nrow(unit)), # Add the sample size because why not 
                 family = "serif"), 
             vjust = 1.3,
             hjust = 1.1) +
  geom_text(aes(y = 40,
                x = 5.7,
                label = "95% Confidence Interval",
                family = "serif"),
            size = 4) +
  geom_segment(aes(x = 4, 
                   y = 40, 
                   xend = 2, 
                   yend = 40),
               arrow = arrow(length = unit(0.5, "cm")),
               linewidth = 1) +
  labs(x = "Flea Count",
       y = "Frequency") +
  theme(plot.background = element_rect(color = "black",
                                       fill = NA,
                                       linewidth = 2)) +
  scale_x_continuous(breaks = seq(0,max(unit$jv_catch_rgs),1))


#Poisson
POIS <- glmmTMB(
  jv_catch_rgs ~ 1,
  data = unit,
  family = poisson
)
summary(POIS)
# Now test for overdispersion using DHARMa
testDispersion(POIS) # bad fit! Coloton said overdispersed if disprsion > 1.1

# Negative Binomial
NB <- glmmTMB(
  jv_catch_rgs ~ 1,
  unit,
  nbinom2
)

# Test the mod
testDispersion(NB) # pretty good fit!!

# ZIP
ZIP <- glmmTMB(
  jv_catch_rgs ~ 1,
  unit,
  poisson,
  ziformula = ~ 1 # You could place a covariate here to help model the zeros
)

# Now test it
testDispersion(ZIP) # bad fit

# ZYNB
ZINB <- glmmTMB(
  jv_catch_rgs ~ 1,
  unit,
  nbinom2,
  ziformula = ~ 1
)

# Test it
testDispersion(ZINB) #pretty good


# Add a unique identifier
unit$ID <- 1:nrow(unit)

# Observation Random Effect
OLRE <- glmmTMB(
  jv_catch_rgs ~ 1 + (1|ID), 
  unit,
  nbinom2
)

# Now test this
testDispersion(OLRE)

# Site Group Random Effect
SGLRE <- glmmTMB(
  jv_catch_rgs ~ 1 + (1|site_group2),
  unit,
  nbinom2)

# Now test this
testDispersion(SGLRE)


# AIC Comparison
aictab(list(POIS, NB, ZIP, ZINB, OLRE, SGLRE, HURD),
       modnames = c("POIS", "NB", "ZIP", "ZINB", "OLRE", "SGLRE", "HURD"))


#------------------------Examine fit of linear models for all RGS---------

#Poisson
POIS <- glmmTMB(
  rgs_all ~ 1,
  data = unit,
  family = poisson
)

# Now test for overdispersion using DHARMa
testDispersion(POIS) # bad fit! Coloton said overdispersed if disprsion > 1.1

# Negative Binomial
NB <- glmmTMB(
  rgs_all ~ 1,
  unit,
  nbinom2
)

# Test the mod
testDispersion(NB) # pretty good fit!!

# ZIP
ZIP <- glmmTMB(
  rgs_all ~ 1,
  unit,
  poisson,
  ziformula = ~ 1 # You could place a covariate here to help model the zeros
)

# Now test it
testDispersion(ZIP) # bad fit

# ZYNB
ZINB <- glmmTMB(
  rgs_all ~ 1,
  unit,
  nbinom2,
  ziformula = ~ 1
)

# Test it
testDispersion(ZINB) #pretty good

# Add a unique identifier
unit$ID <- 1:nrow(unit)

# Observation Random Effect
OLRE <- glmmTMB(
  rgs_all ~ 1 + (1|ID), 
  unit,
  poisson
)

# Now test this
testDispersion(OLRE)

# Site Group Random Effect
SGLRE <- glmmTMB(
  rgs_all ~ 1 + (1|site_group),
  unit,
  poisson)

# Now test this
testDispersion(SGLRE)


# AIC Comparison
aictab(list(POIS, NB, ZIP, ZINB, OLRE, SGLRE, HURD), 
       modnames = c("POIS", "NB", "ZIP", "ZINB", "OLRE", "SGLRE", "HURD"))

#-------------------------Examine correlation -----------------------
cor_matrix <- cor(
  unit[, c("AvgD", "Dcv", "AvgV", "c", "s", "g", "Cover_Percent", "ndvi",
           "LD_scale", "width_scale")])

cor_matrix
# plot the matrix with the package ggcorrplot
suppressWarnings(library(ggcorrplot))
ggcorrplot(cor_matrix, method = "circle")

#------------------------ Candidate Models Adult RGS----------

dot <- glmmTMB(
  ad_catch_rgs ~ offset(log(Eff_1)) + (1|site_group), 
  unit_scaled,
  nbinom2
)

adult1 <- glmmTMB(
  ad_catch_rgs ~ AvgV + Season + offset(log(Eff_1)) + (1|site_group), 
  unit_scaled,
  nbinom2
)

adult2 <- glmmTMB(
  ad_catch_rgs ~ (AvgV * Season) + Cover_Percent + offset(log(Eff_1)) + (1|site_group), 
  unit_scaled,
  nbinom2
)

adult3 <- glmmTMB(
  ad_catch_rgs ~ AvgV + (Cover_Percent * Season) + offset(log(Eff_1)) + (1|site_group), 
  unit_scaled,
  nbinom2
)

adult4 <- glmmTMB(
  ad_catch_rgs ~ AvgV + AvgD + offset(log(Eff_1)) + (1|site_group), 
  unit_scaled,
  nbinom2
)

adult5 <- glmmTMB(
  ad_catch_rgs ~ AvgV + (AvgD * Season) + offset(log(Eff_1)) + (1|site_group), 
  unit_scaled,
  nbinom2
)


adult6 <- glmmTMB(
  ad_catch_rgs ~ Cover_Percent + AvgD + offset(log(Eff_1)) + (1|site_group), 
  unit_scaled,
  nbinom2
)

adult7 <- glmmTMB(
  ad_catch_rgs ~ (AvgD * Season) + AvgV + ld_cpue + offset(log(Eff_1)) + (1|site_group), 
  unit_scaled,
  nbinom2
)

adult8 <- glmmTMB(
  ad_catch_rgs ~ AvgD + Awidth +  offset(log(Eff_1)) + (1|site_group), 
  unit_scaled,
  nbinom2
)

adult9 <- glmmTMB(
  ad_catch_rgs ~ AvgV + (ld_cpue * Season) + offset(log(Eff_1)) + (1|site_group), 
  unit_scaled,
  nbinom2
)

adult10 <- glmmTMB(
  ad_catch_rgs ~ AvgV + AvgD + ld_cpue + Season + offset(log(Eff_1)) + (1|site_group), 
  unit_scaled,
  nbinom2
)

adult11 <- glmmTMB(
  ad_catch_rgs ~ AvgD + ld_cpue + Season + offset(log(Eff_1)) + (1|site_group), 
  unit_scaled,
  nbinom2
)

adult12 <- glmmTMB(
  ad_catch_rgs ~ AvgD + ld_cpue + offset(log(Eff_1)) + (1|site_group), 
  unit_scaled,
  nbinom2
)

adult13 <- glmmTMB(
  ad_catch_rgs ~ AvgD + sis + offset(log(Eff_1)) + (1|site_group), 
  unit_scaled,
  nbinom2
)

adult14 <- glmmTMB(
  ad_catch_rgs ~ AvgV + (sis * Season) + offset(log(Eff_1)) + (1|site_group), 
  unit_scaled,
  nbinom2
)

adult15 <- glmmTMB(
  ad_catch_rgs ~ (AvgV * Season) + ld_cpue + c + Cover_Percent + offset(log(Eff_1)) + (1|site_group), 
  unit_scaled,
  nbinom2
)

adult16 <- glmmTMB(
  ad_catch_rgs ~ (AvgV * Season) + (Season * ndvi) + offset(log(Eff_1)) + (1|site_group), 
  unit_scaled,
  nbinom2
)

adult17 <- glmmTMB(
  ad_catch_rgs ~ (AvgV * Season) + sis + ld_cpue + Cover_Percent +  offset(log(Eff_1)) + (1|site_group), 
  unit_scaled,
  nbinom2
)

adult18 <- glmmTMB(
  ad_catch_rgs ~ c + Dcv + (Season * AvgV) + offset(log(Eff_1)) + (1|site_group), 
  unit_scaled,
  nbinom2)

adult19 <- glmmTMB(
  ad_catch_rgs ~  Cover_Percent + ld_cpue + (AvgV * Season) + (Season * ndvi) + offset(log(Eff_1)) + (1|site_group), 
  unit_scaled,
  nbinom2)

adult20 <- glmmTMB(
  ad_catch_rgs ~ ld_cpue + Cover_Percent + (AvgV * Season) + offset(log(Eff_1)) + (1|site_group), 
  unit_scaled,
  nbinom2)


mod_list <- aictab(list(adult1, adult2, adult3,adult4, adult5,adult6, adult7, adult8,adult9, adult10,
                        adult11, adult12, adult13, adult14, adult15, adult16, adult17, adult18, adult19, adult20))
mod_list

#------------------------ Candidate Models subadults RGS----------

dot <- glmmTMB(
  jv_catch_rgs ~ offset(log(Eff_1)) + (1|site_group), 
  unit_scaled,
  nbinom2
)

juv1 <- glmmTMB(
  jv_catch_rgs ~ AvgV + Season + offset(log(Eff_1)) + (1|site_group), 
  unit_scaled,
  nbinom2
)

juv2 <- glmmTMB(
  jv_catch_rgs ~ (AvgV * Season) + Cover_Percent + offset(log(Eff_1)) + (1|site_group), 
  unit_scaled,
  nbinom2
)

juv3 <- glmmTMB(
  jv_catch_rgs ~ AvgV + (Cover_Percent * Season) + offset(log(Eff_1)) + (1|site_group), 
  unit_scaled,
  nbinom2
)

juv4 <- glmmTMB(
  jv_catch_rgs ~ AvgV + AvgD + offset(log(Eff_1)) + (1|site_group), 
  unit_scaled,
  nbinom2
)

juv5 <- glmmTMB(
  jv_catch_rgs ~ AvgV + (AvgD * Season) + offset(log(Eff_1)) + (1|site_group), 
  unit_scaled,
  nbinom2
)


juv6 <- glmmTMB(
  jv_catch_rgs ~ Cover_Percent + AvgD + offset(log(Eff_1)) + (1|site_group), 
  unit_scaled,
  nbinom2
)

juv7 <- glmmTMB(
  jv_catch_rgs ~ (AvgD * Season) + AvgV + ld_cpue + offset(log(Eff_1)) + (1|site_group), 
  unit_scaled,
  nbinom2
)

juv8 <- glmmTMB(
  jv_catch_rgs ~ AvgD + Awidth +  offset(log(Eff_1)) + (1|site_group), 
  unit_scaled,
  nbinom2
)

juv9 <- glmmTMB(
  jv_catch_rgs ~ AvgV + (ld_cpue * Season) + offset(log(Eff_1)) + (1|site_group), 
  unit_scaled,
  nbinom2
)

juv10 <- glmmTMB(
  jv_catch_rgs ~ AvgV + AvgD + ld_cpue + Season + offset(log(Eff_1)) + (1|site_group), 
  unit_scaled,
  nbinom2
)

juv11 <- glmmTMB(
  jv_catch_rgs ~ AvgD + ld_cpue + Season + offset(log(Eff_1)) + (1|site_group), 
  unit_scaled,
  nbinom2
)

juv12 <- glmmTMB(
  jv_catch_rgs ~ AvgD + ld_cpue + offset(log(Eff_1)) + (1|site_group), 
  unit_scaled,
  nbinom2
)

juv13 <- glmmTMB(
  jv_catch_rgs ~ AvgD + sis + offset(log(Eff_1)) + (1|site_group), 
  unit_scaled,
  nbinom2
)

juv14 <- glmmTMB(
  jv_catch_rgs ~ AvgV + (sis * Season) + offset(log(Eff_1)) + (1|site_group), 
  unit_scaled,
  nbinom2
)

juv15 <- glmmTMB(
  jv_catch_rgs ~ (AvgV * Season) + ld_cpue + c + Cover_Percent + offset(log(Eff_1)) + (1|site_group), 
  unit_scaled,
  nbinom2
)

juv16 <- glmmTMB(
  jv_catch_rgs ~ (AvgV * Season) + (Season * ndvi) + offset(log(Eff_1)) + (1|site_group), 
  unit_scaled,
  nbinom2
)

juv17 <- glmmTMB(
  jv_catch_rgs ~ (AvgV * Season) + sis + ld_cpue + Cover_Percent +  offset(log(Eff_1)) + (1|site_group), 
  unit_scaled,
  nbinom2
)

juv18 <- glmmTMB(
  jv_catch_rgs ~ c + Dcv + (Season * AvgV) + offset(log(Eff_1)) + (1|site_group), 
  unit_scaled,
  nbinom2)

juv19 <- glmmTMB(
  jv_catch_rgs ~  Cover_Percent + ld_cpue + (AvgV * Season) + (Season * ndvi) + offset(log(Eff_1)) + (1|site_group), 
  unit_scaled,
  nbinom2)

juv20 <- glmmTMB(
  jv_catch_rgs ~ ld_cpue + Cover_Percent + (AvgV * Season) + offset(log(Eff_1)) + (1|site_group), 
  unit_scaled,
  nbinom2)


mod_list <- aictab(list(juv1, juv2, juv3,juv4, juv5, juv6, juv7, juv8,juv9, juv10,
                        juv11, juv12, juv13, juv14, juv15, juv16, juv17, juv18, juv19, juv20))
mod_list


#------------------------- Figures Theme------------
windowsFonts(Times=windowsFont("Times New Roman")) 
pubtheme=theme_classic()+
  theme(panel.grid=element_blank(),
        plot.margin =margin(11,20,11,11),
        panel.background=element_blank(),
        plot.background=element_blank(),
        panel.border=element_rect(fill="transparent"),
        axis.title=element_text(size=12,color="black"),#,face="bold"),
        axis.text=element_text(size=12,color="black"),
        legend.position=c(0.7,0.5),
        legend.text=element_text(size=12),
        legend.title=element_blank(),
        text=element_text(family = "Times"))
#------------------------- AvgV Adult plots--------------

dat_aV <- expand.grid(
  AvgV = seq(0, 1, 0.02),
  ld_cpue = median(unit$ld_cpue),
  Cover_Percent = median(unit$Cover_Percent),
  c = median(unit$c),
  Eff_1 = seq(1, 1000, 100), # max(unit$Eff_1)
  Season = c(unique(unit$Season)),
  site_group = c(unique(unit$site_group)))

dat_aV$AvgV2 <- dat_aV$AvgV
dat_aV$AvgV <- scale(dat_aV$AvgV, center = mean(unit$AvgD), scale = sd(unit$AvgV))
dat_aV$ld_cpue <- scale(dat_aV$ld_cpue, center = mean(unit$ld_cpue), scale = sd(unit$ld_cpue))
dat_aV$Cover_Percent <- scale(dat_aV$Cover_Percent, center = mean(unit$Cover_Percent), scale = sd(unit$Cover_Percent))
dat_aV$c <- scale(dat_aV$c, center = mean(unit$c), scale = sd(unit$c))


#predict response based on data from expanded grid
dat_aV <- predict(adult15, dat_aV, type = "response", se.fit = T) %>%
  cbind(dat_aV, .)

# Change estimate & 95% c.i's to cpue
dat_aV$cpue <- dat_aV$fit / dat_aV$Eff_1
dat_aV$se.fit <- dat_aV$se.fit / dat_aV$Eff_1

dat_aV$high <- dat_aV$cpue + (1.96 * dat_aV$se.fit)
dat_aV$low <- dat_aV$cpue - (1.96 * dat_aV$se.fit)


#Summarize across same average D's
Avel_dat <- dat_aV %>% group_by(Season, AvgV2) %>% summarise(catch = mean(cpue, na.rm = T),
                                                             lci = mean(low, na.rm = T),
                                                             uci = mean(high, na.rm = T))
# plot it
ad_velocity <- 
  ggplot(Avel_dat, 
         aes(x = AvgV2,
             y = catch, group = Season, linetype = Season)) + 
  geom_line(aes(color = Season),
            size = 0.75) +
  scale_color_manual(values = c("Winter" = "dodgerblue", 
                                "Summer" = "darkorange",
                                "Spring" = 'black'))+
  geom_ribbon(aes(ymin = lci,
                  ymax = uci,
                  fill = Season),
              alpha = 0.3) +
  scale_fill_manual(values = c("Winter" = "dodgerblue", 
                               "Summer" = "darkorange",
                               "Spring" = 'grey')) +
  scale_x_continuous(name="Mean velocity (m/s)", expand = c(0,0)) +
  scale_y_continuous(name="Catch rate (fish/s)", expand = c(0,0))+ 
  coord_cartesian(ylim = c(0, 0.01), xlim = c(0,0.5))+
  pubtheme


#------------------------- Longfin Dace Adult plot-----
dat_ld <- expand.grid(
  AvgV = median(unit$AvgV),
  ld_cpue = seq(0, 0.3, 0.002),
  Cover_Percent = median(unit$Cover_Percent),
  c = median(unit$c),
  Eff_1 = seq(1, 1000, 50), # max(unit$Eff_1)
  Season = c(unique(unit$Season)),
  site_group = c(unique(unit$site_group)))

dat_ld$ld_cpue2 <- dat_ld$ld_cpue
dat_ld$AvgV <- scale(dat_ld$AvgV, center = mean(unit$AvgD), scale = sd(unit$AvgV))
dat_ld$ld_cpue <- scale(dat_ld$ld_cpue, center = mean(unit$ld_cpue), scale = sd(unit$ld_cpue))
dat_ld$Cover_Percent <- scale(dat_ld$Cover_Percent, center = mean(unit$Cover_Percent), scale = sd(unit$Cover_Percent))
dat_ld$c <- scale(dat_ld$c, center = mean(unit$c), scale = sd(unit$c))


#predict response based on data from expanded grid
dat_ld <- predict(adult15, dat_ld, type = "response", se.fit = T) %>%
  cbind(dat_ld, .)

# Change estimate & 95% c.i's to cpue
dat_ld$cpue <- dat_ld$fit / dat_ld$Eff_1
dat_ld$se.fit <- dat_ld$se.fit / dat_ld$Eff_1

dat_ld$high <- dat_ld$cpue + (1.96 * dat_ld$se.fit)
dat_ld$low <- dat_ld$cpue - (1.96 * dat_ld$se.fit)


#Summarize across same average D's
ld_dat <- dat_ld %>% group_by(ld_cpue2) %>% summarise(catch = mean(cpue, na.rm = T),
                                                      lci = mean(low, na.rm = T),
                                                      uci = mean(high, na.rm = T))

# plot it
ad_ld_cpue <- 
  ggplot(ld_dat, 
         aes(x = ld_cpue2,
             y = catch,)) + 
  geom_line(color = 'blue',
            size = 0.75) + 
  geom_ribbon(aes(ymin = lci,
                  ymax = uci),
              fill = 'blue',
              alpha = 0.3) +
  scale_x_continuous(name="Longfin Dace catch rate (fish/s)", expand = c(0,0)) +
  scale_y_continuous(name="Catch rate (fish/s)", expand = c(0,0))+ 
  coord_cartesian(ylim = c(0, 0.01), xlim = c(0,0.201))+
  pubtheme
#------------------------- Cover adults plot-----
dat_cover <- expand.grid(
  AvgV = median(unit$AvgV),
  ld_cpue = median(unit$ld_cpue),
  Cover_Percent = seq(0, 0.8, 0.1), #max(unit$Cover_Percent),
  c = median(unit$c),
  Eff_1 = seq(1, 1000, 50), # max(unit$Eff_1)
  Season = c(unique(unit$Season)),
  site_group = c(unique(unit$site_group)))

dat_cover$Cover_Percent2 <- dat_cover$Cover_Percent
dat_cover$AvgV <- scale(dat_cover$AvgV, center = mean(unit$AvgD), scale = sd(unit$AvgV))
dat_cover$ld_cpue <- scale(dat_cover$ld_cpue, center = mean(unit$ld_cpue), scale = sd(unit$ld_cpue))
dat_cover$Cover_Percent <- scale(dat_cover$Cover_Percent, center = mean(unit$Cover_Percent), scale = sd(unit$Cover_Percent))
dat_cover$c <- scale(dat_cover$c, center = mean(unit$c), scale = sd(unit$c))


#predict response based on data from expanded grid
dat_cover <- predict(adult15, dat_cover, type = "response", se.fit = T) %>%
  cbind(dat_cover, .)

# Change estimate & 95% c.i's to cpue
dat_cover$cpue <- dat_cover$fit / dat_cover$Eff_1
dat_cover$se.fit <- dat_cover$se.fit / dat_cover$Eff_1

dat_cover$high <- dat_cover$cpue + (1.96 * dat_cover$se.fit)
dat_cover$low <- dat_cover$cpue - (1.96 * dat_cover$se.fit)


#Summarize across same average D's
cover_dat <- dat_cover %>% group_by(Cover_Percent2) %>% summarise(catch = mean(cpue, na.rm = T),
                                                                  lci = mean(low, na.rm = T),
                                                                  uci = mean(high, na.rm = T))

# plot it
ad_Cover <- 
  ggplot(cover_dat, 
         aes(x = Cover_Percent2,
             y = catch)) + 
  geom_line(size = 0.75, color = 'red') + 
  geom_ribbon(aes(ymin = lci,
                  ymax = uci),
              alpha = 0.3, fill = 'red') +
  scale_x_continuous(name="Proportion instream cover", expand = c(0,0)) +
  scale_y_continuous(name="Catch rate (fish/s)", expand = c(0,0))+ 
  coord_cartesian(ylim = c(0, 0.01), xlim = c(0,0.8))+
  pubtheme
#------------------------- Cobble Adults Plot-----

dat_cob <- expand.grid(
  AvgV = median(unit$AvgV),
  ld_cpue = median(unit$ld_cpue),
  Cover_Percent = median(unit$Cover_Percent), #max(unit$Cover_Percent),
  c = seq(0,1, 0.01),
  Eff_1 = seq(1, 1000, 50), # max(unit$Eff_1)
  Season = c(unique(unit$Season)),
  site_group = c(unique(unit$site_group)))

dat_cob$c2 <- dat_cob$c
dat_cob$AvgV <- scale(dat_cob$AvgV, center = mean(unit$AvgD), scale = sd(unit$AvgV))
dat_cob$ld_cpue <- scale(dat_cob$ld_cpue, center = mean(unit$ld_cpue), scale = sd(unit$ld_cpue))
dat_cob$Cover_Percent <- scale(dat_cob$Cover_Percent, center = mean(unit$Cover_Percent), scale = sd(unit$Cover_Percent))
dat_cob$c <- scale(dat_cob$c, center = mean(unit$c), scale = sd(unit$c))

#predict response based on data from expanded grid
dat_cob <- predict(adult15, dat_cob, type = "response", se.fit = T) %>%
  cbind(dat_cob, .)

# Change estimate & 95% c.i's to cpue
dat_cob$cpue <- dat_cob$fit / dat_cob$Eff_1
dat_cob$se.fit <- dat_cob$se.fit / dat_cob$Eff_1

dat_cob$high <- dat_cob$cpue + (1.96 * dat_cob$se.fit)
dat_cob$low <- dat_cob$cpue - (1.96 * dat_cob$se.fit)


#Summarize across same average D's
cob_dat <- dat_cob %>% group_by(c2) %>% summarise(catch = mean(cpue, na.rm = T),
                                                  lci = mean(low, na.rm = T),
                                                  uci = mean(high, na.rm = T))

# plot it
ad_cob <- 
  ggplot(cob_dat, 
         aes(x = c2,
             y = catch)) + 
  geom_line(size = 0.75, color = 'purple') + 
  geom_ribbon(aes(ymin = lci,
                  ymax = uci),
              alpha = 0.3, fill = 'purple') +
  scale_x_continuous(name="Proportion cobble substrate", expand = c(0,0)) +
  scale_y_continuous(name="Catch rate (fish/s)", expand = c(0,0))+ 
  coord_cartesian(ylim = c(0, 0.01), xlim = c(0,0.8))+
  pubtheme
#------------------------ Adult plot layout-----------------

library(ggpubr)

theme_set(
  theme_bw() +
    theme(legend.position = "top")
)

dev.new()
adult_rios_layout<- ggarrange(ad_ld_cpue + rremove("ylab"), ad_cob + rremove("ylab"),
                              ad_Cover + rremove("ylab"), ad_velocity + rremove("ylab"), 
                              nrow = 2, ncol = 2, label.y = "Predicted abundance")

adult_rios_layout <-annotate_figure(adult_rios_layout,
                                    left = text_grob("Catch rate (Fish/s)", rot = 90, family = "Times", size = 12))
adult_rios_layout

#------------------------ AvgD juv plots--------------
juv7


dat_D <- expand.grid(
  AvgD = seq(0, 0.6, 0.01),
  ld_cpue = median(unit$ld_cpue),
  AvgV = median(unit$AvgV),
  c = median(unit$c),
  Eff_1 = seq(1, 1000, 50), # max(unit$Eff_1)
  Season = c(unique(unit$Season)),
  site_group = c(unique(unit$site_group)))

dat_D$AvgD2 <- dat_D$AvgD
dat_D$AvgD <- scale(dat_D$AvgD, mean(unit$AvgD), sd(unit$AvgD))
dat_D$ld_cpue<- scale(dat_D$ld_cpue, mean(unit$ld_cpue), sd(unit$ld_cpue))
dat_D$AvgV <- scale(dat_D$AvgV, mean(unit$AvgV), sd(unit$AvgV))
dat_D$c <- scale(dat_D$c, mean(unit$c), sd(unit$c))


#predict response based on data from expanded grid
dat_D <- predict(juv7, dat_D, type = "response", se.fit = T) %>%
  cbind(dat_D, .)

# Change estimate & 95% c.i's to cpue
dat_D$cpue <- dat_D$fit / dat_D$Eff_1
dat_D$se.fit <- dat_D$se.fit / dat_D$Eff_1

dat_D$high <- dat_D$cpue + (1.96 * dat_D$se.fit)
dat_D$low <- dat_D$cpue - (1.96 * dat_D$se.fit)


#Summarize across same average D's
dep_dat <- dat_D %>% group_by(Season, AvgD2) %>% summarise(catch = mean(cpue, na.rm = T),
                                                           lci = mean(low, na.rm = T),
                                                           uci = mean(high, na.rm = T))
# plot it
juv_depth <- 
  ggplot(dep_dat, 
         aes(x = AvgD2,
             y = catch, group = Season, linetype = Season)) + 
  geom_line(aes(color = Season),
            size = 0.75) + 
  scale_color_manual(values = c("Winter" = "dodgerblue", 
                                "Summer" = "darkorange",
                                "Spring" = 'black'))+
  geom_ribbon(aes(ymin = lci,
                  ymax = uci,
                  fill = Season),
              alpha = 0.3) +
  scale_fill_manual(values = c("Winter" = "dodgerblue", 
                               "Summer" = "darkorange",
                               "Spring" = 'darkgrey')) +
  scale_x_continuous(name="Mean depth(m)", expand = c(0,0)) +
  scale_y_continuous(name="Catch rate (fish/s)", expand = c(0,0))+ 
  coord_cartesian(ylim = c(0, 0.1), xlim = c(0,0.6))+
  pubtheme+
  theme(legend.position = c(0.6, 0.5))

juv_depth
#------------------------ Longfin Dace juv plot-----
dat_ld <- expand.grid(
  AvgD = median(unit$AvgD),
  ld_cpue = seq(0, 0.3, 0.002),
  AvgV = median(unit$AvgV),
  c = median(unit$c),
  Eff_1 = seq(1, 1000, 50), # max(unit$Eff_1)
  Season = c(unique(unit$Season)),
  site_group = c(unique(unit$site_group)))

dat_ld$ld_cpue2 <- dat_ld$ld_cpue
dat_ld$AvgD <- scale(dat_ld$AvgD, mean(unit$AvgD), sd(unit$AvgD))
dat_ld$ld_cpue<- scale(dat_ld$ld_cpue, mean(unit$ld_cpue), sd(unit$ld_cpue))
dat_ld$AvgV <- scale(dat_ld$AvgV, mean(unit$AvgV), sd(unit$AvgV))
dat_ld$c <- scale(dat_ld$c, mean(unit$c), sd(unit$c))

#predict response based on data from expanded grid
dat_ld <- predict(juv7, dat_ld, type = "response", se.fit = T) %>%
  cbind(dat_ld, .)

# Change estimate & 95% c.i's to cpue
dat_ld$cpue <- dat_ld$fit / dat_ld$Eff_1
dat_ld$se.fit <- dat_ld$se.fit / dat_ld$Eff_1

dat_ld$high <- dat_ld$cpue + (1.96 * dat_ld$se.fit)
dat_ld$low <- dat_ld$cpue - (1.96 * dat_ld$se.fit)


#Summarize across same average D's
ld_dat <- dat_ld %>% group_by(ld_cpue2) %>% summarise(catch = mean(cpue, na.rm = T),
                                                      lci = mean(low, na.rm = T),
                                                      uci = mean(high, na.rm = T))

# plot it
juv_ld_cpue <- 
  ggplot(ld_dat, 
         aes(x = ld_cpue2,
             y = catch)) + 
  geom_line(size = 0.75, color = 'blue') + 
  geom_ribbon(aes(ymin = lci,
                  ymax = uci),
              alpha = 0.3, fill = 'blue') +
  scale_x_continuous(name="Longfin Dace catch rate (fish/s)", expand = c(0,0)) +
  scale_y_continuous(name="Catch rate (fish/s)", expand = c(0,0))+ 
  coord_cartesian(ylim = c(0, 0.1), xlim = c(0,0.201))+
  pubtheme
#------------------------ Velocity juvs plot-----
dat_v<- expand.grid(
  AvgV = seq(0, 1, 0.01),
  ld_cpue = median(unit$ld_cpue),
  AvgD = median(unit$AvgD),
  Eff_1 = seq(1, 1000, 50), # max(unit$Eff_1)
  Season = c(unique(unit$Season)),
  site_group = c(unique(unit$site_group)))


dat_v$AvgV2 <- dat_v$AvgV
dat_v$AvgD <- scale(dat_v$AvgD, mean(unit$AvgD), sd(unit$AvgD))
dat_v$ld_cpue<- scale(dat_v$ld_cpue, mean(unit$ld_cpue), sd(unit$ld_cpue))
dat_v$AvgV <- scale(dat_v$AvgV, mean(unit$AvgV), sd(unit$AvgV))


#predict response based on data from expanded grid
dat_v <- predict(juv7, dat_v, type = "response", se.fit = T) %>%
  cbind(dat_v, .)

# Change estimate & 95% c.i's to cpue
dat_v$cpue <- dat_v$fit / dat_v$Eff_1
dat_v$se.fit <- dat_v$se.fit / dat_v$Eff_1

dat_v$high <- dat_v$cpue + (1.96 * dat_v$se.fit)
dat_v$low <- dat_v$cpue - (1.96 * dat_v$se.fit)


#Summarize across same average v's
v_dat <- dat_v %>% group_by(AvgV2) %>% summarise(catch = mean(cpue, na.rm = T),
                                                 lci = mean(low, na.rm = T),
                                                 uci = mean(high, na.rm = T))

# plot it
juv_v <- 
  ggplot(v_dat, 
         aes(x = AvgV2,
             y = catch)) + 
  geom_line(size = 0.75, color = 'purple') + 
  geom_ribbon(aes(ymin = lci,
                  ymax = uci),
              alpha = 0.3, fill = 'purple') +
  scale_x_continuous(name="Mean velocity (m/s)", expand = c(0,0)) +
  scale_y_continuous(name="Catch rate (fish/s)", expand = c(0,0))+ 
  coord_cartesian(ylim = c(0, 0.01), xlim = c(0,0.5))+
  pubtheme
#----------------------- Subadult plot layout-----------------

theme_set(
  theme_bw() +
    theme(legend.position = "top")
)

juv_rios_layout <- ggarrange(juv_v + rremove("ylab"), juv_ld_cpue + rremove("ylab"), juv_depth + rremove("ylab"), 
                             nrow = 1, ncol = 3, label.y = "Predicted abundance")

juv_rios_layout <-annotate_figure(juv_rios_layout,
                                  left = text_grob("Catch rate (Fish/s)", rot = 90, family = "Times", size = 12))
juv_rios_layout


######################## Chihuahua Chub Aanalysis ##########################
#################---- Spring 2022-----------
s22 <- read_excel("Data_File.xlsx",
                  sheet = "Data_ChihuahuaChub_Spring22")
s22 <- s22[!(s22$Site == "R2"),]
s22 <- s22 %>% mutate(Start_3 = ifelse(Eff_3 == 0, NA, Start_3),
                      CC_3= ifelse(Eff_3 == 0, NA, CC_3),
                      CC_2= ifelse(Eff_2 == 0, NA, CC_2)) 
s22$restore <- ifelse(s22$site_group2 =="private_high" | s22$site_group2 == "nmdgf", "Yes", "No")
s22$site_group <- ifelse(s22$site_group == "M"|s22$site_group == "RivRanch", "low", s22$site_group)


s22 <- na.omit(s22) #remove any hab units not sampled 3 times
s22$dace_cpue <- s22$Dace_catch / s22$Eff_1
s22$rgs_cpue <- s22$rgs_all / s22$Eff_1

catchy <- s22 %>% select(c(Hab_site, CC_1, CC_2, CC_3)) %>% remove_rownames() %>%
  column_to_rownames(var = "Hab_site") %>%
  rename("1" = CC_1, "2" = CC_2, "3" = CC_3)


#get surey covariates

#get Effort
effy <- s22 %>% select(c(Eff_1, Eff_2, Eff_3, Hab_site)) %>% 
  pivot_longer(c("Eff_1", "Eff_2", "Eff_3")) %>% rename(Effort = value)
effy$Pass <- str_sub(effy$name, 5, 5) 
effy <- subset(effy, select = -c(name)) #remove name column

#Get start time
timy <- s22 %>% select(c(Hab_site, Start_1, Start_2, Start_3)) %>%
  pivot_longer(c("Start_1", "Start_2", "Start_3")) %>% rename(Start = value)
timy$Pass <- str_sub(timy$name, 7, 7)
timy <- subset(timy, select = -c(name)) #remove name column

# join start & effort
survey <- full_join(effy, timy)

survey <- survey %>% mutate(Start = ifelse(Effort == 0, NA, Start),
                            Pass = ifelse(Effort == 0, NA, Pass)) %>%
  mutate(Effort = ifelse(Effort == 0, NA, Effort))

survey$Effort2 <- survey$Effort
survey$Effort <- scale(survey$Effort)


# get hab_sit covs
covs <- s22 %>% select(c(Hab_site, AvgD, maxD, Dcv, ndvi, AvgV, maxV, Vcv, b, c, g, i, s, Site, site_group,
                         site_group2, Type, Cover_Percent, Awidth, Dace_catch, dace_cpue, rgs_all, restore, rgs_cpue))
covs$cg <- covs$c + covs$g + covs$b
covs$sis <- covs$s + covs$i
covs$w_d <- covs$Awidth / covs$AvgD

covs_scaled <- covs %>% mutate(across(where(is.numeric), scale)) 
colnames(covs_scaled) <- colnames(covs)


cor_matrix <- cor(
  covs[, c("AvgD", "maxD", "Dcv", "ndvi", "AvgV", "maxV", "Vcv", "b", "c",
           "g", "i", "s", "Cover_Percent", "Awidth", "dace_cpue", "rgs_cpue", "cg", "sis", "w_d")])
cor_matrix

# plot the matrix with the package ggcorrplot
suppressWarnings(library(ggcorrplot))
ggcorrplot(cor_matrix, method = "circle") ### when usfs is dropped, cobble and velocity are correlated

# create the unmarked object
umf_s22 <- unmarkedFramePCount(y = catchy, siteCovs = covs_scaled,
                               obsCovs = survey)
#-------------------------- Examine distributions ---------------------
# find best distribution
nb <- pcount(formula = ~ 1 ~ 1, data = umf_s22, mixture = "NB")
chat(nb)

p <- pcount(formula = ~ 1 ~ 1, data = umf_s22, mixture = "P")
chat(p)

zip <- pcount(formula = ~ 1 ~ 1, data = umf_s22, mixture = "ZIP")
chat(zip)

dist_comp <- fitList("nb" = nb, "p" = p, "zip" = zip)
modSel(dist_comp)
aictab(c(nb, p, zip)) # AICc


nb_glob <- pcount(formula = ~ Start + Pass + offset(log(Effort))
                  ~ scale(Awidth) + scale(AvgD) + scale(Cover_Percent) + scale(ndvi) + 
                    scale(rgs_cpue) + scale(dace_cpue) + scale(AvgV) + (1|Site), 
                  data = umf_s22,  mixture = "NB", engine = "TMB")

P_glob <- pcount(formula = ~ Start + Pass + offset(log(Effort))
                 ~ scale(Awidth) + scale(AvgD) + scale(Cover_Percent) + scale(ndvi) + 
                   scale(rgs_cpue) + scale(dace_cpue) + scale(AvgV), 
                 data = umf_s22,  mixture = "P", engine = "TMB")

zip_glob <- pcount(formula = ~ Start + Pass + offset(log(Effort))
                   ~ scale(Awidth) + scale(AvgD) + scale(Cover_Percent) + scale(ndvi) + 
                     scale(rgs_cpue) + scale(dace_cpue) + scale(AvgV), 
                   data = umf_s22,  mixture = "ZIP", engine = "TMB")


.nb_gof <- Nmix.gof.test(nb_glob, nsim = 50, ncores = 4)
.nb_gof 
chat(nb_glob, "m"); chat(nb_glob, "s"); chat(nb_glob, "o")

.p_gof_100 <- Nmix.gof.test(P_glob, nsim = 50)
.p_gof_100
chat(P_glob, "m"); chat(P_glob, "s"); chat(P_glob, "o")

.zip_gof <- Nmix.gof.test(zip_glob, nsim = 50)
.zip_gof
chat(zip_glob, "m"); chat(zip_glob, "s"); chat(zip_glob, "o")


aictab(c(nb_glob, P_glob, zip_glob))
chat(nb_glob)
chat(P_glob)
chat(zip_glob)

#compare ran fx
r1 <- pcount(formula = ~ 1 ~ scale(AvgD) + (1|Site), data = umf_s22, mixture = "NB", engine = "TMB")
r2 <- pcount(formula = ~ 1 ~ scale(AvgD) + (1|site_group), data = umf_s22, mixture = "NB", engine = "TMB")
r3 <- pcount(formula = ~ 1 ~ scale(AvgD) + (1|site_group2), data = umf_s22, mixture = "NB", engine = "TMB")

aictab(c(r1, r2, r3))

chat(r3)

#-------------------------- Detection models ---------------------
#detection models
m1 <- pcount(formula = ~ 1 ~ (1|site_group), data = umf_s22, mixture = "NB")
m2 <- pcount(formula = ~ Effort ~ (1|site_group), data = umf_s22, mixture = "NB")
m3 <- pcount(formula = ~ Pass ~ (1|site_group), data = umf_s22, mixture = "NB")
m4 <- pcount(formula = ~ Pass + Effort ~ (1|site_group), data = umf_s22, mixture = "NB")
m5 <- pcount(formula = ~ Start ~ (1|site_group), data = umf_s22, mixture = "NB")
m6 <- pcount(formula = ~ Start + Effort ~ + (1|site_group), data = umf_s22, mixture = "NB")
m7 <- pcount(formula = ~ Start + Pass ~ (1|site_group), data = umf_s22, mixture = "NB")
m8 <- pcount(formula = ~ Start + Pass + Effort ~ (1|site_group), data = umf_s22, mixture = "NB")

det.mods <- c(m1, m2, m3, m4, m5, m6, m7, m8)

#find model coefficients for categorical variables
new.data <- expand.grid(
  Start = c(unique(survey$Start)),
  Pass = c(unique(survey$Pass)),
  Effort = median(survey$Effort),
  site_group = c("private")
)

det.pred <- predict(m8, new.data, type = "det", se.fit = T) %>%
  cbind(new.data, .)

start.coef <- det.pred %>% group_by(Start) %>% summarise(est = mean(Predicted))
pass.coef <- det.pred %>% group_by(Pass) %>% summarise(est = mean(Predicted))

#-------------------------- Abundance Mods----------------------------------------------

a1 <- pcount(formula = ~ Pass + Effort ~ AvgD + ndvi + (1|site_group), data = umf_s22,  mixture = "NB", engine = "TMB")
a2 <- pcount(formula = ~ Pass + Effort ~ Cover_Percent + AvgD + (1|site_group), data = umf_s22,  mixture = "NB", engine = "TMB")
a4 <- pcount(formula = ~ Pass + Effort ~ AvgV + AvgD + Cover_Percent + ndvi + (1|site_group), data = umf_s22,  mixture = "NB", engine = "TMB")
a5 <- pcount(formula = ~ Pass + Effort ~ Cover_Percent + (1|site_group), data = umf_s22,  mixture = "NB", engine = "TMB")
a6 <- pcount(formula = ~ Pass + Effort ~ Cover_Percent + rgs_cpue + (1|site_group), data = umf_s22,  mixture = "NB", engine = "TMB")
a7 <- pcount(formula = ~ Pass + Effort ~ AvgD + rgs_cpue + Cover_Percent + (1|site_group), data = umf_s22,  mixture = "NB", engine = "TMB")
a8 <- pcount(formula = ~ Pass + Effort ~ AvgV + AvgD + ndvi + (1|site_group), data = umf_s22,  mixture = "NB", engine = "TMB")
a9 <- pcount(formula = ~ Pass + Effort ~ Cover_Percent + dace_cpue + (1|site_group), data = umf_s22,  mixture = "NB", engine = "TMB")
a10 <- pcount(formula = ~ Pass + Effort ~ Cover_Percent + ndvi + (1|site_group), data = umf_s22,  mixture = "NB", engine = "TMB")
a11 <- pcount(formula = ~ Pass + Effort ~ Cover_Percent + ndvi + AvgD + (1|site_group), data = umf_s22,  mixture = "NB", engine = "TMB")
a12 <- pcount(formula = ~ Pass + Effort ~ Awidth + AvgD + (1|site_group), data = umf_s22,  mixture = "NB", engine = "TMB")
a13 <- pcount(formula = ~ Pass + Effort ~ Awidth + AvgD + Cover_Percent + (1|site_group), data = umf_s22,  mixture = "NB", engine = "TMB")
a14 <- pcount(formula = ~ Pass + Effort ~ AvgD + Cover_Percent + dace_cpue + (1|site_group), data = umf_s22,  mixture = "NB", engine = "TMB")
a15 <- pcount(formula = ~ Pass + Effort ~ AvgV + AvgD + dace_cpue + Cover_Percent + ndvi + (1|site_group), data = umf_s22,  mixture = "NB", engine = "TMB")
a16 <- pcount(formula = ~ Pass + Effort ~ AvgV + AvgD + Awidth + ndvi + (1|site_group), data = umf_s22,  mixture = "NB", engine = "TMB")
a17 <- pcount(formula = ~ Pass + Effort ~ Awidth + AvgD + Cover_Percent + ndvi + (1|site_group), data = umf_s22,  mixture = "NB", engine = "TMB")

mod_set <- c(a1, a2, a4, a5, a6, a7, a8,  # a1, a12, a16,
             a9, a10, a11, a12, a13, a14, a15, a16, a17) 

rank <- aictab(mod_set, modnames = c("a1", "a2", "a4", "a5", "a6", "a7", "a8", #"a1",  "
                                     "a9", "a10", "a11", "a12", "a13", "a14", "a15", "a16", "a17"))
rank
rank <- as.data.frame(rank)

# predict true abundance at each hab_site
predict_covs <- data.frame(s22$Hab_site, s22$AvgD, s22$AvgV, s22$ndvi, s22$site_group)
predict_covs <- predict_covs[-52,] #remove outlier hab_sites
colnames(predict_covs) <- c("Hab_site", "AvgD", "AvgV", "ndvi", "site_group")

a_n <- predict(a8, predict_covs, type = "state")
a_n <- cbind(a_n, predict_covs)

#-------------------------- Figures ----------------------
a8 <- pcount(formula = ~ Pass + Effort ~ AvgV + AvgD + ndvi + (1|site_group), data = umf_s22,  mixture = "NB", engine = "TMB")
a11 <- pcount(formula = ~ Pass + Effort ~ Cover_Percent + ndvi + AvgD + (1|site_group), data = umf_s22,  mixture = "NB", engine = "TMB")

windowsFonts(Times=windowsFont("Times New Roman")) 
pubtheme=theme_classic()+
  theme(panel.grid=element_blank(),
        plot.margin =margin(11,20,11,11),
        panel.background=element_blank(),
        plot.background=element_blank(),
        panel.border=element_rect(fill="transparent"),
        axis.title=element_text(size=12,color="black"),#,face="bold"),
        axis.text=element_text(size=12,color="black"),
        legend.position=c(0.7,0.5),
        legend.text=element_text(size=12),
        legend.title=element_blank(),
        text=element_text(family = "Times"))
#-------------------------- Depth plot----------------------

dat_D <- expand.grid(
  AvgV = median(s22$AvgV),
  AvgD = seq(0, 0.6, 0.01),
  ndvi = median(s22$ndvi),
  site_group = c(unique(s22$site_group)))

dat_D$AvgD2 <- dat_D$AvgD
dat_D$AvgD <- scale(dat_D$AvgD, mean(covs$AvgD), sd(covs$AvgD))
dat_D$ndvi <- scale(dat_D$ndvi, mean(covs$ndvi), sd(covs$ndvi))
dat_D$AvgV <- scale(dat_D$AvgV, mean(covs$AvgV), sd(covs$AvgV))


#predict response based on data from expanded grid
dat_D <- predict(a8, dat_D, type = "state", se.fit = T) %>%
  cbind(dat_D, .)

dat_D$high <- dat_D$Predicted + (1.96 * dat_D$SE)
dat_D$low <- dat_D$Predicted- (1.96 * dat_D$SE)


#Summarize across same average D's
depth_dat <- dat_D %>% group_by(AvgD2) %>% summarise(catch = mean(Predicted, na.rm = T),
                                                     lci = mean(low, na.rm = T),
                                                     uci = mean(high, na.rm = T))
# plot it
#
depth_s22 <- ggplot(depth_dat, 
                    aes(x = AvgD2,
                        y = catch)) + 
  geom_line(size = 0.75, color = 'darkorange') + 
  geom_ribbon(aes(ymin = lci,
                  ymax = uci),
              alpha = 0.3, fill = 'darkorange') +
  scale_x_continuous(name="Mean depth (m)", expand = c(0,0)) +
  scale_y_continuous(name="Predicted abundance", expand = c(0,0))+ 
  coord_cartesian(ylim = c(0, 50), xlim = c(0,0.5))+
  pubtheme

#-------------------------- NDVI plot-----------------------------
dat_ndvi <- expand.grid(
  AvgV = median(s22$AvgV),
  AvgD = median(s22$AvgD),
  ndvi = seq(0.20, 0.45, 0.01),
  site_group = c(unique(s22$site_group)))

dat_ndvi$ndvi2 <- dat_ndvi$ndvi
dat_ndvi$AvgD <- scale(dat_ndvi$AvgD, mean(covs$AvgD), sd(covs$AvgD))
dat_ndvi$ndvi <- scale(dat_ndvi$ndvi, mean(covs$ndvi), sd(covs$ndvi))
dat_ndvi$AvgV <- scale(dat_ndvi$AvgV, mean(covs$AvgV), sd(covs$AvgV))


#predict response based on data from expanded grid
dat_ndvi <- predict(a8, dat_ndvi, type = "state", se.fit = T) %>%
  cbind(dat_ndvi, .)

dat_ndvi$high <- dat_ndvi$Predicted + (1.96 * dat_ndvi$SE)
dat_ndvi$low <- dat_ndvi$Predicted- (1.96 * dat_ndvi$SE)


#Summarize across same average D's
ndvi_dat <- dat_ndvi %>% group_by(ndvi2) %>% summarise(catch = mean(Predicted, na.rm = T),
                                                       lci = mean(low, na.rm = T),
                                                       uci = mean(high, na.rm = T))

# plot it
ndvi_s22 <- ggplot(ndvi_dat, 
                   aes(x = ndvi2,
                       y = catch)) + 
  geom_line(size = 0.75, color = 'darkorange') + 
  geom_ribbon(aes(ymin = lci,
                  ymax = uci),
              alpha = 0.3, fill = 'darkorange') +
  scale_x_continuous(name="NDVI", expand = c(0,0)) +
  scale_y_continuous(name="Predicted abundance", expand = c(0,0))+ 
  coord_cartesian(ylim = c(0, 50), xlim = c(0.2,0.3501))+
  pubtheme

#-------------------------- Velocity Plot----------------------

dat_v <- expand.grid(
  AvgV = seq(0, 0.35, 0.01), 
  AvgD = median(s22$AvgD),
  ndvi = median(s22$ndvi),
  site_group = c(unique(s22$site_group)))

dat_v$AvgV2 <- dat_v$AvgV
dat_v$AvgD <- scale(dat_v$AvgD, mean(covs$AvgD), sd(covs$AvgD))
dat_v$ndvi <- scale(dat_v$ndvi, mean(covs$ndvi), sd(covs$ndvi))
dat_v$AvgV <- scale(dat_v$AvgV, mean(covs$AvgV), sd(covs$AvgV))


#predict response based on data from expanded grid
dat_v <- predict(a8, dat_v, type = "state", se.fit = T) %>%
  cbind(dat_v, .)

dat_v$high <- dat_v$Predicted + (1.96 * dat_v$SE)
dat_v$low <- dat_v$Predicted- (1.96 * dat_v$SE)


#Summarize across same average D's
v_dat <- dat_v %>% group_by(AvgV2) %>% summarise(catch = mean(Predicted, na.rm = T),
                                                 lci = mean(low, na.rm = T),
                                                 uci = mean(high, na.rm = T))

# plot it
velocity_s22 <- ggplot(v_dat, 
                       aes(x = AvgV2,
                           y = catch)) + 
  geom_line(size = 0.75, color = 'darkorange') + 
  geom_ribbon(aes(ymin = lci,
                  ymax = uci),
              alpha = 0.3, fill = 'darkorange') +
  scale_x_continuous(name="Mean velocity (m/s)", expand = c(0,0)) +
  scale_y_continuous(name="Predicted abundance", expand = c(0,0))+ 
  coord_cartesian(ylim = c(0, 50), xlim = c(0,0.201))+
  pubtheme
#-------------------------- Cover plot-----------------------------

dat_cov <- expand.grid(
  AvgV = median(s22$AvgV),
  Cover_Percent = seq(0, 0.8, 0.01), 
  AvgD = median(s22$AvgD),
  ndvi = median(s22$ndvi),
  site_group = c(unique(s22$site_group)))

dat_cov$Cover_Percent2 <- dat_cov$Cover_Percent
dat_cov$Cover_Percent <- scale(dat_cov$Cover_Percent, mean(covs$Cover_Percent), sd(covs$Cover_Percent))
dat_cov$AvgD <- scale(dat_cov$AvgD, mean(covs$AvgD), sd(covs$AvgD))
dat_cov$ndvi <- scale(dat_cov$ndvi, mean(covs$ndvi), sd(covs$ndvi))
dat_cov$AvgV <- scale(dat_cov$AvgV, mean(covs$AvgV), sd(covs$AvgV))

#predict response based on data from expanded grid
dat_cov <- predict(a11, dat_cov, type = "state", se.fit = T) %>%
  cbind(dat_cov, .)

dat_cov$high <- dat_cov$Predicted + (1.96 * dat_cov$SE)
dat_cov$low <- dat_cov$Predicted- (1.96 * dat_cov$SE)


#Summarize across same average D's
cov_dat <- dat_cov %>% group_by(Cover_Percent2) %>% summarise(catch = mean(Predicted, na.rm = T),
                                                              lci = mean(low, na.rm = T),
                                                              uci = mean(high, na.rm = T))

# plot it
cov_s22 <- ggplot(cov_dat, 
                  aes(x = Cover_Percent2,
                      y = catch)) + 
  geom_line(size = 0.75, color = 'darkorange') + 
  geom_ribbon(aes(ymin = lci,
                  ymax = uci),
              alpha = 0.3, fill = 'darkorange') +
  scale_x_continuous(name="Proportion instream cover", expand = c(0,0)) +
  scale_y_continuous(name="Predicted abundance", expand = c(0,0))+ 
  coord_cartesian(ylim = c(0, 50), xlim = c(0, 0.8))+
  pubtheme


##################--- Winter 2021-----------
w21 <- read_excel("Data_File",
                  sheet = "Data_ChihuahuaChub_Winter21")

w21 <- w21[!(w21$Site == "R2"),]
w21 <- w21 %>% mutate(Start_3 = ifelse(Eff_3 == 0, NA, Start_3),
                      CC_3= ifelse(Eff_3 == 0, NA, CC_3),
                      CC_2= ifelse(Eff_2 == 0, NA, CC_2)) 
w21$restore <- ifelse(w21$site_group2 =="tnc_high" | w21$site_group2 == "nmdgf", "Yes", "No")
w21$site_group <- ifelse(w21$site_group == "Menard"|w21$site_group == "RivRanch", "low", w21$site_group)


w21 <- na.omit(w21) #remove any hab units not sampled 3 times
w21$dace_cpue <- w21$Dace_catch / w21$Eff_1
w21$rgs_cpue <- w21$rgs_all / w21$Eff_1


catchy <- w21 %>% select(c(Hab_site, CC_1, CC_2, CC_3)) %>% remove_rownames() %>%
  column_to_rownames(var = "Hab_site") %>%
  rename("1" = CC_1, "2" = CC_2, "3" = CC_3)


#get surey covariates

#get Effort
effy <- w21 %>% select(c(Eff_1, Eff_2, Eff_3, Hab_site)) %>% 
  pivot_longer(c("Eff_1", "Eff_2", "Eff_3")) %>% rename(Effort = value)
effy$Pass <- str_sub(effy$name, 5, 5) 
effy <- subset(effy, select = -c(name)) #remove name column

#Get start time
timy <- w21 %>% select(c(Hab_site, Start_1, Start_2, Start_3)) %>%
  pivot_longer(c("Start_1", "Start_2", "Start_3")) %>% rename(Start = value)
timy$Pass <- str_sub(timy$name, 7, 7)
timy <- subset(timy, select = -c(name)) #remove name column

# join start & effort
survey <- full_join(effy, timy)

survey <- survey %>% mutate(Start = ifelse(Effort == 0, NA, Start),
                            Pass = ifelse(Effort == 0, NA, Pass)) %>%
  mutate(Effort = ifelse(Effort == 0, NA, Effort))

survey$Effort2 <- survey$Effort
survey$Effort <- scale(survey$Effort)

# get hab_sit covs
covs <- w21 %>% select(c(Hab_site, AvgD, maxD, Dcv, ndvi, AvgV, maxV, Vcv, b, c, g, i, s, Site, site_group,
                         site_group2, Type, Cover_Percent, Awidth, Dace_catch, dace_cpue, rgs_all, restore, rgs_cpue))
covs$cg <- covs$c + covs$g + covs$b
covs$sis <- covs$s + covs$i
covs$w_d <- covs$Awidth / covs$AvgD

covs_scaled <- covs %>% mutate(across(where(is.numeric), scale)) 
colnames(covs_scaled) <- colnames(covs)


cor_matrix <- cor(
  covs[, c("AvgD", "maxD", "Dcv", "ndvi", "AvgV", "maxV", "Vcv", "b", "c",
           "g", "i", "s", "Cover_Percent", "Awidth", "dace_cpue", "rgs_cpue", "cg", "sis", "w_d")])
cor_matrix

# plot the matrix with the package ggcorrplot
suppressWarnings(library(ggcorrplot))
ggcorrplot(cor_matrix, method = "circle") ### when usfs is dropped, cobble and velocity are correlated

# create the unmarked object
umf_w21 <- unmarkedFramePCount(y = catchy, siteCovs = covs_scaled,
                               obsCovs = survey)
#----------------------------- Detection models ---------------------

#detection models
m1 <- pcount(formula = ~ 1 ~ (1|site_group), data = umf_w21, mixture = "NB")
m2 <- pcount(formula = ~ Effort ~ (1|site_group), data = umf_w21, mixture = "NB")
m3 <- pcount(formula = ~ Pass ~ (1|site_group), data = umf_w21, mixture = "NB")
m4 <- pcount(formula = ~ Pass + Effort ~ (1|site_group), data = umf_w21, mixture = "NB")
m5 <- pcount(formula = ~ Start ~ (1|site_group), data = umf_w21, mixture = "NB")
m6 <- pcount(formula = ~ Start + Effort ~ + (1|site_group), data = umf_w21, mixture = "NB")
m7 <- pcount(formula = ~ Start + Pass ~ (1|site_group), data = umf_w21, mixture = "NB")
m8 <- pcount(formula = ~ Start + Pass + Effort ~ (1|site_group), data = umf_w21, mixture = "NB")

det.mods <- c(m1, m2, m3, m4, m5, m6, m7, m8)
aictab(det.mods)

m4
m3
m8

#m4 is best Pass + offset(log(Effort))

#find model coefficients for categorical variables

#m4
new.data <- expand.grid(
  Start = c(unique(survey$Start)),
  Pass = c(unique(survey$Pass)),
  Effort = median(survey$Effort),
  site_group = c("TNC")
)

det.m4 <- predict(m4, new.data, type = "det", se.fit = T) %>%
  cbind(new.data, .)

start.coef <- det.m4%>% group_by(Start) %>% summarise(est = mean(Predicted))
pass.coef <- det.m4 %>% group_by(Pass) %>% summarise(est = mean(Predicted))

#m3

det.m3 <- predict(m3, new.data, type = "det", se.fit = T) %>%
  cbind(new.data, .)

start.coef <- det.m3 %>% group_by(Start) %>% summarise(est = mean(Predicted))
pass.coef <- det.m3 %>% group_by(Pass) %>% summarise(est = mean(Predicted))

#m8

det.m8 <- predict(m8, new.data, type = "det", se.fit = T) %>%
  cbind(new.data, .)

start.coef <- det.m8 %>% group_by(Start) %>% summarise(est = mean(Predicted))
pass.coef <- det.m8 %>% group_by(Pass) %>% summarise(est = mean(Predicted))


#----------------------------- Abundance Models-----
a1 <- pcount(formula = ~ Pass + Effort ~ AvgD + ndvi + (1|site_group), data = umf_w21,  mixture = "NB", engine = "TMB")
a2 <- pcount(formula = ~ Pass + Effort ~ Cover_Percent + AvgD + (1|site_group), data = umf_w21,  mixture = "NB", engine = "TMB")
#a3 <- pcount(formula = ~ Pass + Effort ~ AvgD + Cover_Percent + Awidth + (1|site_group), data = umf_w21,  mixture = "NB", engine = "TMB")
a4 <- pcount(formula = ~ Pass + Effort ~ AvgV + AvgD + Cover_Percent + ndvi + (1|site_group), data = umf_w21,  mixture = "NB", engine = "TMB")
a5 <- pcount(formula = ~ Pass + Effort ~ Cover_Percent + (1|site_group), data = umf_w21,  mixture = "NB", engine = "TMB")
a6 <- pcount(formula = ~ Pass + Effort ~ Cover_Percent + rgs_cpue + (1|site_group), data = umf_w21,  mixture = "NB", engine = "TMB")
a7 <- pcount(formula = ~ Pass + Effort ~ AvgD + rgs_cpue + Cover_Percent + (1|site_group), data = umf_w21,  mixture = "NB", engine = "TMB")
a8 <- pcount(formula = ~ Pass + Effort ~ AvgV + AvgD + ndvi + (1|site_group), data = umf_w21,  mixture = "NB", engine = "TMB")
a9 <- pcount(formula = ~ Pass + Effort ~ Cover_Percent + dace_cpue + (1|site_group), data = umf_w21,  mixture = "NB", engine = "TMB")
a10 <- pcount(formula = ~ Pass + Effort ~ Cover_Percent + ndvi + (1|site_group), data = umf_w21,  mixture = "NB", engine = "TMB")
a11 <- pcount(formula = ~ Pass + Effort ~ Cover_Percent + ndvi + AvgD + (1|site_group), data = umf_w21,  mixture = "NB", engine = "TMB")
a12 <- pcount(formula = ~ Pass + Effort ~ Awidth + AvgD + (1|site_group), data = umf_w21,  mixture = "NB", engine = "TMB")
a13 <- pcount(formula = ~ Pass + Effort ~ Awidth + AvgD + Cover_Percent + (1|site_group), data = umf_w21,  mixture = "NB", engine = "TMB")
a14 <- pcount(formula = ~ Pass + Effort ~ AvgD + Cover_Percent + dace_cpue + (1|site_group), data = umf_w21,  mixture = "NB", engine = "TMB")
a15 <- pcount(formula = ~ Pass + Effort ~ AvgV + AvgD + dace_cpue + Cover_Percent + ndvi + (1|site_group), data = umf_w21,  mixture = "NB", engine = "TMB")
a16 <- pcount(formula = ~ Pass + Effort ~ AvgV + AvgD + Awidth + ndvi + (1|site_group), data = umf_w21,  mixture = "NB", engine = "TMB")
a17 <- pcount(formula = ~ Pass + Effort ~ Awidth + AvgD + Cover_Percent + ndvi + (1|site_group), data = umf_w21,  mixture = "NB", engine = "TMB")
#a18 <- pcount(formula = ~ Pass + Effort ~ AvgD + dace_cpue + ndvi + (1|site_group), data = umf_w21,  mixture = "NB", engine = "TMB")


mod_set <- c(a1, a2,  a4, a5, a6, a7, a8, 
             a9, a10, a11, a12, a13, a14, a15, a16, a17) 

rank <- aictab(mod_set, modnames = c("a1", "a2",  "a4", "a5", "a6", "a7", "a8", 
                                     "a9", "a10", "a11", "a12", "a13", "a14", "a15", "a16", "a17"))
rank
rank <- as.data.frame(rank)
write.csv(rank, "AIC_Table_w21.csv") 

#plasuible mods
a14


a_n <- predict(a14, type = "state")
a_n$Site <- covs$Site
a_n$Hab_site <- covs$Hab_site
a_n$ndvi <- covs$ndvi
a_n$AvgD <- covs$AvgD
a_n$dace_cpue <- covs$dace_cpue
a_n$AvgV <- covs$AvgV
a_n$Eff1 <- w21$Eff_1
a_n$Eff2 <- w21$Eff_2
a_n$Eff3 <- w21$Eff_3
a_n$CC1 <- w21$CC_1
a_n$CC2 <- w21$CC_2
a_n$CC3 <- w21$CC_3

a_pop <- a_n %>% group_by(Site) %>% summarise(Pop = round(sum(Predicted)),
                                              Lower = round(sum(lower)),
                                              Upper = round(sum(upper)))
sum(a_n$Predicted) 

#----------------------------- Figures  -----------
a14 <- pcount(formula = ~ Pass + Effort ~ AvgD + Cover_Percent + dace_cpue + (1|site_group), data = umf_w21,  mixture = "NB", engine = "TMB")

#----------------------------- Depth plot----------------------

#detection covariates do not change the model, but random effect do
#thus we must plot abundance

# # expand grid
# dat <- expand.grid(
#   AvgV = seq(0, 0.4, 0.02),
#   AvgD = seq(0, 0.6, 0.02),
#   ndvi = seq(0.2, 0.4, 0.02),
#   site_group = c(unique(w21$site_group)))

dat_D <- expand.grid(
  Cover_Percent = median(w21$Cover_Percent),
  AvgD = seq(0, 0.6, 0.01),
  dace_cpue = median(w21$dace_cpue),
  site_group = c(unique(w21$site_group)))

dat_D$AvgD2 <- dat_D$AvgD
dat_D$AvgD <- scale(dat_D$AvgD, mean(covs$AvgD), sd(covs$AvgD))
dat_D$dace_cpue <- scale(dat_D$dace_cpue, mean(covs$dace_cpue), sd(covs$dace_cpue))
dat_D$Cover_Percent <- scale(dat_D$Cover_Percent, mean(covs$Cover_Percent), sd(covs$Cover_Percent))


#predict response based on data from expanded grid
dat_D <- predict(a14, dat_D, type = "state", se.fit = T) %>%
  cbind(dat_D, .)

dat_D$high <- dat_D$Predicted + (1.96 * dat_D$SE)
dat_D$low <- dat_D$Predicted- (1.96 * dat_D$SE)


#Summarize across same average D's
depth_dat.w21 <- dat_D %>% group_by(AvgD2) %>% summarise(catch = mean(Predicted, na.rm = T),
                                                         lci = mean(low, na.rm = T),
                                                         uci = mean(high, na.rm = T))
# plot it
#
depth_w21 <- ggplot(depth_dat, 
                    aes(x = AvgD2,
                        y = catch)) + 
  geom_line(size = 0.75, color = 'dodgerblue') + 
  geom_ribbon(aes(ymin = lci,
                  ymax = uci),
              alpha = 0.3, fill = 'dodgerblue') +
  scale_x_continuous(name="Mean depth (m)", expand = c(0,0)) +
  scale_y_continuous(name="Predicted abundance", expand = c(0,0))+ 
  coord_cartesian(ylim = c(0, 50), xlim = c(0,0.5))+
  pubtheme
#----------------------------- Cover plot-----------------------------
dat_cov <- expand.grid(
  Cover_Percent = seq(0, 0.8, 0.01), 
  AvgD = median(w21$AvgD),
  dace_cpue = median(w21$dace_cpue),
  site_group = c(unique(w21$site_group)))

dat_cov$Cover_Percent2 <- dat_cov$Cover_Percent
dat_cov$AvgD <- scale(dat_cov$AvgD, mean(covs$AvgD), sd(covs$AvgD))
dat_cov$dace_cpue <- scale(dat_cov$dace_cpue, mean(covs$dace_cpue), sd(covs$dace_cpue))
dat_cov$Cover_Percent <- scale(dat_cov$Cover_Percent, mean(covs$Cover_Percent), sd(covs$Cover_Percent))


#predict response based on data from expanded grid
dat_cov <- predict(a14, dat_cov, type = "state", se.fit = T) %>%
  cbind(dat_cov, .)

dat_cov$high <- dat_cov$Predicted + (1.96 * dat_cov$SE)
dat_cov$low <- dat_cov$Predicted- (1.96 * dat_cov$SE)


#Summarize across same average D's
cov_dat <- dat_cov %>% group_by(Cover_Percent2) %>% summarise(catch = mean(Predicted, na.rm = T),
                                                              lci = mean(low, na.rm = T),
                                                              uci = mean(high, na.rm = T))

# plot it
cov_w21 <- ggplot(cov_dat, 
                  aes(x = Cover_Percent2,
                      y = catch)) + 
  geom_line(size = 0.75, color = 'dodgerblue') + 
  geom_ribbon(aes(ymin = lci,
                  ymax = uci),
              alpha = 0.3, fill = 'dodgerblue') +
  scale_x_continuous(name="Proportion instream cover", expand = c(0,0)) +
  scale_y_continuous(name="Predicted abundance", expand = c(0,0))+ 
  coord_cartesian(ylim = c(0, 50), xlim = c(0, 0.8))+
  pubtheme

#----------------------------- Dace Plot----------------------

dat_ld <- expand.grid(
  Cover_Percent = median(w21$Cover_Percent), 
  AvgD = median(w21$AvgD),
  dace_cpue = seq(0, 0.4, 0.002),
  site_group = c(unique(w21$site_group)))

dat_ld$dace_cpue2 <- dat_ld$dace_cpue
dat_ld$AvgD <- scale(dat_ld$AvgD, mean(covs$AvgD), sd(covs$AvgD))
dat_ld$dace_cpue <- scale(dat_ld$dace_cpue, mean(covs$dace_cpue), sd(covs$dace_cpue))
dat_ld$Cover_Percent <- scale(dat_ld$Cover_Percent, mean(covs$Cover_Percent), sd(covs$Cover_Percent))


#predict response based on data from expanded grid
dat_ld <- predict(a14, dat_ld, type = "state", se.fit = T) %>%
  cbind(dat_ld, .)

dat_ld$high <- dat_ld$Predicted + (1.96 * dat_ld$SE)
dat_ld$low <- dat_ld$Predicted- (1.96 * dat_ld$SE)


#Summarize across same average D's
ld_dat <- dat_ld %>% group_by(dace_cpue2) %>% summarise(catch = mean(Predicted, na.rm = T),
                                                        lci = mean(low, na.rm = T),
                                                        uci = mean(high, na.rm = T))

# plot it
dace_w21 <- ggplot(ld_dat, 
                   aes(x = dace_cpue2,
                       y = catch)) + 
  geom_line(size = 0.75, color = 'dodgerblue') + 
  geom_ribbon(aes(ymin = lci,
                  ymax = uci),
              alpha = 0.3, fill = 'dodgerblue') +
  scale_x_continuous(name="Longfin Dace catch rate (fish/s)", expand = c(0,0)) +
  scale_y_continuous(name="Predicted abundance", expand = c(0,0))+ 
  coord_cartesian(ylim = c(0, 50), xlim = c(0,0.201))+
  pubtheme
