# Supplementary material for: Habitat associations of Chihuahua Chub (Gila nigrescens) and Rio Grande Sucker (Pantosteus plebeius) in the Mimbres River, New Mexico
Source: PLoS One. 2026 Feb 19;21(2):e0341748. doi: 10.1371/journal.pone.0341748 (PMC12919827; doi:10.1371/journal.pone.0341748)
Supplement: S1 File — (ZIP) [file pone.0341748.s001.zip › S1/Data_File.xlsx]

## Sheet: Covariate Names
Variable Name	Meaning
Hab_site	Habitiat Unit Number in site
AvgD	Mean Depth in Habitat Unit
maxD	Maximum Depth in Habitat Unit
Dcv	Coeeficent of Variation of Depth
AvgV	Average Velocity in Habitat Unit
maxV	Maximum water Velocity in Habitat Unit (meter per second)
Vcv	Velcocity Coefficent of Variation in Habitat Unit
b	Proportion Boulder substrate in habitat unit
c	Proportion Cobble substrate in habitat unit
g	Proportion Gravel substrate in habitat unit
i	Proortion Silt substrate in habitat unit
s	Proportion Sand substrate in habitat unit
Site	Site Name
site_group	Site Grouped by property ownership
Type	Type of of habitat unit (riffle, pool or run)
Length	Length of habitat unit in meters
Cover_Percent	Percent of habitat unit with instream cover
Width25	Wetted Width 1 (meters)
Width50	Wettted Width 2 (meters)
Width75	Wetted Width 3 (meters)
Date	Date
Awidth	Mean Width
ndvi	Normalized Difference Vegetation Index
Start_1	Time of site was sampled on 1st visit
Start_2	Time of site was sampled on 2nd visit
Start_3	Time of site was sampled on 3rd visit
ad_catch_rgs	Adult Rio Grande Sucker Catch
jv_catch_rgs	Subadult Rio Grande Sucker Catch
Eff_1	1st Visit Efffort
Eff_2	2nd Visit Efffort
Eff_3	3rd Visit Efffort
CC_1	Chihuahua Chub catch sample1
CC_2	Chihuahua Chub catch sample2
CC_3	Chihuahua Chub catch sample3
rgs_all	Total Rio grande Sucker Catch
CC_all	Total Chihuahua Chub Catch
Dace_catch	Longfin Dace Catch Pass 1
Season	Season
Year	Year

## Sheet: Data_For_Rio_Grande_Analysis
	Hab_site	AvgD	maxD	Dcv	AvgV	maxV	Vcv	b	c	g	i	s	Site	site_group	site_group2	Type	Length	Cover_Percent	Root %	Rif_above	Undercut %	Wood %	Width25	Width50	Width75	Date	Awidth	ndvi	Start_1	Start_2	Start_3	ad_catch_rgs	jv_catch_rgs	Eff_1	Eff_2	Eff_3	CC_1	CC_2	CC_3	rgs_all	CC_all	Dace_catch	Season	Year
1	EW21-1	0.329184	0.64008	0.482015	0.0413333	0.11	1.00947	0	0.133333	0.133333	0	0.733333	E	TNC_Upper	tnc_high	Pool	12	0.263	0	1	0	100	5	5	9	2021-12-17	6.33333	0.123209	Morning	Afternoon	Afternoon	0	2	251	199	169	0	0	0	2	0	0	Winter	2021
2	EW21-10	0.078232	0.13716	0.367164	0.178667	0.52	0.777812	0	0.666667	0.266667	0	0.0666667	E	TNC_Upper	tnc_high	Riffle	10	0	0	0	0	0	5.09	5.09	5.09	2021-12-17	5.09	0.123209	Morning	Afternoon	Afternoon	0	0	273	73	101	0	0	0	0	0	11	Winter	2021
3	EW21-11	0.179832	0.33528	0.553124	0.0713333	0.16	0.783878	0	0.2	0.533333	0	0.266667	E	TNC_Upper	tnc_high	Pool	16	0.00125	0	0	0	0	4	4	4	2021-12-17	4	0.123209	Morning	Afternoon	Afternoon	2	5	328	88	120	0	0	0	7	0	121	Winter	2021
4	EW21-2	0.119888	0.3048	0.707549	0.238	0.6	0.727094	0.0666667	0.8	0	0	0.133333	E	TNC_Upper	tnc_high	Riffle	17	0.0827	0	0	0	100	5	5	6	2021-12-17	5.33333	0.123209	Morning	Afternoon	Afternoon	0	0	157	81	112	0	0	0	0	0	3	Winter	2021
5	EW21-3	0.251968	0.41148	0.472873	0.0586667	0.17	1.02651	0	0.133333	0.266667	0	0.6	E	TNC_Upper	tnc_high	Run	17	0.0588	33.3	1	33.3	33.3	4	4.5	5	2021-12-17	4.5	0.123209	Morning	Afternoon	Afternoon	0	0	334	296	246	0	0	0	0	0	8	Winter	2021
6	EW21-4	0.112776	0.3048	0.532763	0.290667	0.51	0.549454	0	0.933333	0	0	0.0666667	E	TNC_Upper	tnc_high	Riffle	14	0	0	0	0	0	2.5	2.5	3	2021-12-17	2.66667	0.123209	Morning	Afternoon	Afternoon	0	1	50	58	44	0	0	0	1	0	2	Winter	2021
7	EW21-5	0.343408	0.67056	0.603584	0.062	0.19	1.09256	0	0	0.333333	0	0.666667	E	TNC_Upper	tnc_high	Run	11	0.00240642	100	1	0	0	5	6	6	2021-12-17	5.66667	0.123209	Morning	Afternoon	Afternoon	0	1	316	235	198	0	0	0	1	0	8	Winter	2021
8	EW21-6	0.108712	0.18288	0.264221	0.173333	0.43	0.882702	0	0.933333	0	0	0.0666667	E	TNC_Upper	tnc_high	Riffle	50	0	0	0	0	0	4	4	4	2021-12-17	4	0.123209	Morning	Afternoon	Afternoon	0	1	390	241	227	0	0	0	1	0	28	Winter	2021
9	EW21-7	0.34036	0.97536	0.827998	0.0626667	0.24	1.22937	0.0666667	0.133333	0.466667	0	0.333333	E	TNC_Upper	tnc_high	Pool	16	0.000178571	50	1	0	50	7	6	8	2021-12-17	7	0.123209	Morning	Afternoon	Afternoon	0	2	460	185	220	0	0	0	2	0	15	Winter	2021
10	EW21-8	0.125984	0.18288	0.264501	0.19	0.43	0.775567	0	0.4	0.533333	0	0.0666667	E	TNC_Upper	tnc_high	Riffle	18	0	0	0	0	0	5.09	5.09	5.09	2021-12-17	5.09	0.123209	Morning	Afternoon	Afternoon	0	0	137	92	79	0	0	0	0	0	4	Winter	2021
11	EW21-9	0.21844	0.59436	0.758633	0.0646667	0.21	0.889999	0	0.0666667	0.4	0	0.533333	E	TNC_Upper	tnc_high	Pool	17	0.00155709	0	1	75	25	6	5	6	2021-12-17	5.66667	0.123209	Morning	Afternoon	Afternoon	1	1	520	246	229	0	0	1	2	1	67	Winter	2021
12	FW21-1	0.313509	0.51816	0.51116	0.105714	0.32	0.964475	0	0.285714	0.214286	0.214286	0.285714	F	TNC_Upper	tnc_high	Pool	18	0.5	100	1	0	0	4.7	5.4	7.1	2021-12-13	5.73333	0.144776	Morning	Afternoon	Afternoon	4	2	257	126	201	1	1	1	6	3	90	Winter	2021
13	FW21-2	0.08382	0.16764	0.496822	0.218125	0.38	0.345605	0	0.25	0.6875	0	0.0625	F	TNC_Upper	tnc_high	Riffle	19	0	0	0	0	0	7.5	7.3	6.9	2021-12-13	7.23333	0.144776	Morning	Afternoon	Afternoon	0	0	96	87	95	0	0	0	0	0	0	Winter	2021
14	FW21-3	0.36068	0.67056	0.580158	0.05	0.15	1.73699	0.0666667	0	0.133333	0	0.8	F	TNC_Upper	tnc_high	Pool	11	0.1	50	1	50	0	5.4	5.7	4.4	2021-12-13	5.16667	0.144776	Morning	Afternoon	Afternoon	2	4	146	119	174	0	0	0	6	0	0	Winter	2021
15	FW21-4	0.089408	0.1524	0.321269	0.211333	0.56	0.744501	0	0.333333	0.2	0	0.466667	F	TNC_Upper	tnc_high	Riffle	48	0.02	100	0	0	0	7	8	7	2021-12-13	7.33333	0.144776	Morning	Afternoon	Afternoon	0	1	421	295	288	0	0	0	1	0	22	Winter	2021
16	FW21-5	0.133096	0.3048	0.537884	0.148	0.31	0.589151	0	0	0.6	0	0.4	F	TNC_Upper	tnc_high	Run	40	0.15	50	1	0	50	7	6	5	2021-12-13	6	0.144776	Morning	Afternoon	Afternoon	0	6	458	295	375	0	0	0	6	0	67	Winter	2021
17	FW21-6	0.1016	0.18288	0.469802	0.187333	0.56	0.795475	0	0.4	0.533333	0	0.0666667	F	TNC_Upper	tnc_high	Riffle	23	0.05	0	0	0	100	5.2	4.9	5	2021-12-13	5.03333	0.144776	Morning	Afternoon	Afternoon	0	4	256	123	163	0	0	0	4	0	22	Winter	2021
18	FW21-7	0.328168	0.88392	0.845417	0.0606667	0.2	1.47626	0.0666667	0.0666667	0.466667	0	0.4	F	TNC_Upper	tnc_high	Pool	8	0.05	0	1	50	50	5.3	5.8	7.1	2021-12-13	6.06667	0.144776	Morning	Afternoon	Afternoon	2	5	182	167	212	1	0	1	7	2	29	Winter	2021
19	FW21-8	0.083312	0.1524	0.436549	0.24	0.4	0.576921	0	0.666667	0.266667	0	0.0666667	F	TNC_Upper	tnc_high	Riffle	33	0	0	0	0	0	4.6	5.1	6.6	2021-12-13	5.43333	0.144776	Morning	Afternoon	Afternoon	0	0	303	149	126	0	0	0	0	0	27	Winter	2021
20	GW21-1	0.227584	0.57912	0.629437	0.126667	0.35	0.780779	0	0.0666667	0.466667	0.133333	0.333333	G	TNC_Barn	tnc_high	Pool	10	0.75	40	1	0	60	7	7	9	2021-12-13	7.66667	0.131547	Morning	Morning	Morning	2	0	262	292	244	2	1	0	2	3	2	Winter	2021
21	GW21-2	0.123952	0.18288	0.438078	0.288	0.56	0.698056	0	0.0666667	0.533333	0.133333	0.266667	G	TNC_Barn	tnc_high	Riffle	19	0.05	100	0	0	0	6	7	6	2021-12-13	6.33333	0.131547	Morning	Morning	Morning	0	0	52	77	137	0	0	0	0	0	0	Winter	2021
22	GW21-3	0.2032	0.33528	0.360431	0.216667	0.5	0.651236	0	0.133333	0.466667	0.2	0.2	G	TNC_Barn	tnc_high	Run	22	0.03	50	1	0	50	3	6	3.2	2021-12-13	4.06667	0.131547	Morning	Morning	Morning	0	0	94	118	189	0	0	0	0	0	0	Winter	2021
23	GW21-4	0.149352	0.25908	0.3918	0.395333	0.88	0.671623	0	0.8	0.2	0	0	G	TNC_Barn	tnc_high	Riffle	21	0.05	0	0	0	100	3.2	3.2	3.8	2021-12-13	3.4	0.131547	Morning	Morning	Morning	0	0	128	184	180	0	0	0	0	0	2	Winter	2021
24	GW21-5	0.212344	0.4572	0.533965	0.131333	0.27	0.725703	0	0.266667	0.266667	0.2	0.266667	G	TNC_Barn	tnc_high	Pool	13	0.1	0	1	0	100	3.8	4	4.7	2021-12-13	4.16667	0.131547	Morning	Morning	Morning	0	1	134	157	185	0	0	0	1	0	1	Winter	2021
25	GW21-6	0.122936	0.18288	0.381996	0.292667	0.64	0.738442	0	0.733333	0.266667	0	0	G	TNC_Barn	tnc_high	Riffle	69	0	0	0	0	0	3.8	4.8	4.5	2021-12-13	4.36667	0.131547	Morning	Morning	Morning	0	0	156	144	76	0	0	0	0	0	0	Winter	2021
26	GW21-7	0.159512	0.39624	0.546303	0.222	0.76	0.964036	0	0.4	0.533333	0	0.0666667	G	TNC_Barn	tnc_high	Pool	11	0	0	1	0	0	6	6	6	2021-12-13	6	0.131547	Morning	Morning	Morning	0	0	84	51	161	0	0	0	0	0	0	Winter	2021
27	GW21-8	0.103632	0.36576	0.805858	0.278667	0.63	0.65215	0	0.4	0.466667	0	0.133333	G	TNC_Barn	tnc_high	Riffle	20	0.05	0	0	100	0	7	6	6	2021-12-13	6.33333	0.131547	Morning	Morning	Morning	0	0	91	68	80	0	0	0	0	0	1	Winter	2021
28	GW21-9	0.302768	0.89916	0.74705	0.117333	0.24	0.597865	0.0666667	0	0.6	0.0666667	0.266667	G	TNC_Barn	tnc_high	Pool	15	0.4	60	0	10	30	6	5.5	7.1	2021-12-13	6.2	0.131547	Morning	Morning	Morning	5	3	423	359	425	1	1	0	8	2	10	Winter	2021
29	HW21-1	0.14732	0.27432	0.497147	0.232667	0.61	0.720194	0	0.2	0.6	0.133333	0.0666667	H	TNC_Barn	tnc_high	Riffle	19	0.025	0	0	100	0	3.8	4	4.5	2021-12-16	4.1	0.13161	Morning	Morning	Morning	0	0	148	137	111	0	0	0	0	0	7	Winter	2021
30	HW21-2	0.205232	0.4572	0.652734	0.124667	0.3	1.00089	0.0666667	0.4	0.0666667	0.2	0.266667	H	TNC_Barn	tnc_high	Pool	9	0.5	0	1	50	50	5	5.5	7	2021-12-16	5.83333	0.13161	Morning	Morning	Morning	0	0	119	123	132	0	0	0	0	0	0	Winter	2021
31	HW21-3	0.207264	0.35052	0.3546	0.137333	0.33	0.699217	0	0.266667	0	0.2	0.533333	H	TNC_Barn	tnc_high	Riffle	27	0.05	0	0	90	10	4	4.5	4.87857	2021-12-16	4.45952	0.13161	Morning	Morning	Morning	3	0	287	287	282	1	1	0	3	2	34	Winter	2021
32	HW21-4	0.143256	0.21336	0.370272	0.219333	0.46	0.735456	0	0.466667	0.533333	0	0	H	TNC_Barn	tnc_high	Run	27	0.1	0	0	100	0	4.87857	4.87857	4.87857	2021-12-16	4.87857	0.13161	Morning	Morning	Morning	0	2	175	250	215	0	0	0	2	0	7	Winter	2021
33	HW21-5	0.136144	0.18288	0.225739	0.334667	0.44	0.277529	0	0.666667	0.333333	0	0	H	TNC_Barn	tnc_high	Run	31	0	0	0	0	0	4.87857	4.87857	4.87857	2021-12-16	4.87857	0.13161	Morning	Morning	Morning	0	3	233	249	240	0	0	0	3	0	18	Winter	2021
34	HW21-6	0.1778	0.33528	0.487751	0.17	0.51	0.811436	0	0.2	0.6	0	0.2	H	TNC_Barn	tnc_high	Pool	8	0.06	0	1	100	0	4.87857	4.87857	4.87857	2021-12-16	4.87857	0.13161	Morning	Morning	Morning	0	1	187	144	150	1	0	0	1	1	14	Winter	2021
35	HW21-7	0.135128	0.21336	0.378562	0.293333	0.67	0.652664	0	0.666667	0.266667	0	0.0666667	H	TNC_Barn	tnc_high	Riffle	18	0	0	0	0	0	4	4.5	4	2021-12-16	4.16667	0.13161	Morning	Morning	Morning	0	0	192	139	209	0	0	0	0	0	4	Winter	2021
36	HW21-8	0.151587	0.39624	0.631173	0.226	0.66	0.77308	0	0.0666667	0.666667	0	0.266667	H	TNC_Barn	tnc_high	Run	30	0.06857	75	1	0	25	5	5.5	7	2021-12-16	5.83333	0.13161	Morning	Morning	Morning	0	0	263	213	209	3	0	0	0	3	7	Winter	2021
37	HW21-9	0.143256	0.19812	0.292173	0.3342	0.57	0.527408	0.133333	0.666667	0.2	0	0	H	TNC_Barn	tnc_high	Riffle	33	0	0	0	0	0	4.87857	4.87857	4.87857	2021-12-16	4.87857	0.13161	Morning	Morning	Morning	0	1	313	154	275	0	0	0	1	0	7	Winter	2021
38	IW21-1	0.214376	0.6096	0.779432	0.281333	0.8	0.811315	0	0	0.733333	0	0.266667	I	NMDGF	nmdgf	Run	21	0.1	25	1	50	25	7.9	7.4	5.9	2021-12-11	7.06667	0.141946	Afternoon	Afternoon	Afternoon	0	0	191	260	520	3	9	3	0	15	29	Winter	2021
39	IW21-2	0.145694	0.27432	0.546753	0.198	0.48	0.769554	0	0.466667	0.466667	0	0.0666667	I	NMDGF	nmdgf	Riffle	19	0.05	50	0	50	0	6.2	6.4	7	2021-12-11	6.53333	0.141946	Afternoon	Afternoon	Afternoon	0	0	232	151	159	0	0	0	0	0	10	Winter	2021
40	IW21-3	0.269646	0.5334	0.482513	0.205333	0.41	0.665183	0	0.266667	0.2	0	0.533333	I	NMDGF	nmdgf	Run	14	0.2	33	0	33	33	5	4.2	4.3	2021-12-11	4.5	0.141946	Afternoon	Afternoon	Afternoon	0	0	204	151	308	0	0	2	0	2	0	Winter	2021
41	IW21-4	0.324104	0.54864	0.378464	0.217333	1.03	1.29938	0.133333	0.133333	0.333333	0.0666667	0.333333	I	NMDGF	nmdgf	Pool	12	0.4	60	0	30	10	6	8	6	2021-12-11	6.66667	0.141946	Afternoon	Afternoon	Afternoon	0	0	163	159	298	2	0	0	0	2	1	Winter	2021
42	IW21-5	0.17272	0.35052	0.448262	0.338667	0.69	0.504921	0	0.466667	0.533333	0	0	I	NMDGF	nmdgf	Run	80	0.05	20	1	80	0	5	5	6	2021-12-11	5.33333	0.141946	Afternoon	Afternoon	Afternoon	2	0	582	516	299	2	0	0	2	2	0	Winter	2021
43	IW21-6	0.14732	0.27432	0.384426	0.521333	1.07	0.548073	0	0.533333	0.466667	0	0	I	NMDGF	nmdgf	Riffle	12	0.1	0	0	50	50	4.3	5.2	6	2021-12-11	5.16667	0.141946	Afternoon	Afternoon	Afternoon	0	0	66	129	77	0	0	0	0	0	0	Winter	2021
44	IW21-7	0.346456	0.67056	0.557521	0.232	0.5	0.711291	0	0	0.866667	0	0.133333	I	NMDGF	nmdgf	Pool	6	0.4	50	1	50	0	4.1	2.7	3.8	2021-12-11	3.53333	0.141946	Afternoon	Afternoon	Afternoon	0	0	108	114	123	2	0	1	0	3	0	Winter	2021
45	IW21-8	0.164592	0.24384	0.311451	0.432667	1.12	0.578041	0	0.866667	0.133333	0	0	I	NMDGF	nmdgf	Riffle	18	0	0	0	0	0	4.1	3.2	3.65	2021-12-11	3.65	0.141946	Afternoon	Afternoon	Afternoon	0	0	120	61	44	0	0	0	0	0	0	Winter	2021
46	IW21-9	0.210312	0.39624	0.388495	0.2922	0.53	0.553131	0	0.666667	0.2	0.133333	0	I	NMDGF	nmdgf	Run	34	0.05	50	0	50	0	5	4.9	5.2	2021-12-11	5.03333	0.141946	Afternoon	Afternoon	Afternoon	0	0	333	217	44	0	0	0	0	0	10	Winter	2021
47	JW21-1	0.212344	0.42672	0.438636	0.270667	0.54	0.434569	0	0.133333	0.6	0	0.266667	J	NMDGF	nmdgf	Pool	18	0.15	0	1	100	0	4.5	4.6	5.7	2021-12-12	4.93333	0.151286	Afternoon	Afternoon	Afternoon	0	0	199	280	338	3	0	0	0	3	1	Winter	2021
48	JW21-2	0.124968	0.18288	0.32658	0.242667	0.58	0.682388	0	0.533333	0.466667	0	0	J	NMDGF	nmdgf	Riffle	13	0.05	0	0	80	20	7	7	7	2021-12-12	7	0.151286	Afternoon	Afternoon	Afternoon	0	0	103	99	140	0	0	0	0	0	0	Winter	2021
49	JW21-3	0.183896	0.4572	0.624474	0.201333	0.4	0.731154	0	0	0.8	0.2	0	J	NMDGF	nmdgf	Run	25	0.15	50	1	50	0	7.5	6.8	6	2021-12-12	6.76667	0.151286	Afternoon	Afternoon	Afternoon	0	0	245	404	412	0	0	0	0	0	8	Winter	2021
50	JW21-4	0.130048	0.21336	0.353972	0.330667	0.69	0.504812	0	0.333333	0.533333	0.133333	0	J	NMDGF	nmdgf	Riffle	18	0	0	0	0	0	5.5	5.5	5.5	2021-12-12	5.5	0.151286	Afternoon	Afternoon	Afternoon	2	2	202	106	99	0	0	0	4	0	19	Winter	2021
51	JW21-5	0.227584	0.4572	0.591124	0.22	0.5	0.799203	0	0.133333	0.6	0.133333	0.133333	J	NMDGF	nmdgf	Run	24	0	0	1	0	0	5.5	3.5	6	2021-12-12	5	0.151286	Afternoon	Afternoon	Afternoon	0	0	202	373	30	0	0	0	0	0	0	Winter	2021
52	JW21-6	0.160528	0.27432	0.356788	0.417333	0.91	0.747296	0	0.8	0.2	0	0	J	NMDGF	nmdgf	Riffle	15	0	0	0	0	0	3	2.8	3.3	2021-12-12	3.03333	0.151286	Afternoon	Afternoon	Afternoon	0	0	51	89	92	0	0	0	0	0	0	Winter	2021
53	JW21-7	0.278384	0.57912	0.621595	0.227333	0.45	0.642949	0	0	0.533333	0	0.466667	J	NMDGF	nmdgf	Pool	13	0.6	50	1	0	50	4.8	7	3.9	2021-12-12	5.23333	0.151286	Afternoon	Afternoon	Afternoon	0	0	147	180	193	0	0	0	0	0	4	Winter	2021
54	JW21-8	0.140208	0.24384	0.44286	0.262667	0.45	0.492716	0	0.666667	0.133333	0	0.2	J	NMDGF	nmdgf	Riffle	26	0.03	50	0	0	50	4.3	4.9	5.4	2021-12-12	4.86667	0.151286	Afternoon	Afternoon	Afternoon	0	0	321	412	436	0	0	0	0	0	21	Winter	2021
55	JW21-9	0.32004	0.77724	0.611678	0.132	0.53	1.05875	0	0.133333	0.533333	0	0.333333	J	NMDGF	nmdgf	Pool	30	0.3	20	0	0	80	3.7	3.7	5.2	2021-12-12	4.2	0.151286	Afternoon	Afternoon	Afternoon	0	0	423	407	411	0	0	0	0	0	23	Winter	2021
56	KW21-1	0.292608	0.42672	0.310135	0.136667	0.49	1.09045	0	0	0.266667	0	0.733333	K	TNC_Dicert	san_lorenzo	Pool	11	0.0779	100	1	0	0	7	7	3.5	2021-12-17	5.83333	0.14771	Afternoon	Afternoon	Morning	0	0	105	117	143	0	0	0	0	0	0	Winter	2021
57	KW21-2	0.192024	0.3048	0.535599	0.577333	1.06	0.652787	0	0.866667	0.133333	0	0	K	TNC_Dicert	san_lorenzo	Riffle	36	0	0	0	0	0	2	2.5	3.5	2021-12-17	2.66667	0.14771	Afternoon	Afternoon	Morning	0	0	158	104	211	0	0	0	0	0	0	Winter	2021
58	KW21-3	0.209296	0.3048	0.381815	0.233333	0.58	0.884364	0	0.133333	0.4	0	0.466667	K	TNC_Dicert	san_lorenzo	Run	20	0.25	100	1	0	0	3.5	4	4.5	2021-12-17	4	0.14771	Afternoon	Afternoon	Morning	0	0	155	263	312	0	0	0	0	0	0	Winter	2021
59	KW21-4	0.186944	0.27432	0.276396	0.434667	0.75	0.539182	0	0.4	0.333333	0	0.266667	K	TNC_Dicert	san_lorenzo	Riffle	100	0	0	0	0	0	4.5	4	3	2021-12-17	3.83333	0.14771	Afternoon	Afternoon	Morning	0	0	514	597	515	0	0	0	0	0	0	Winter	2021
60	KW21-5	0.262128	0.51816	0.441248	0.319333	0.67	0.519907	0	0.2	0.333333	0	0.466667	K	TNC_Dicert	san_lorenzo	Run	33	0	0	0	0	0	5.5	2.5	2.5	2021-12-17	3.5	0.14771	Afternoon	Afternoon	Morning	0	0	138	232	154	0	0	0	0	0	0	Winter	2021
61	KW21-6	0.544576	0.9144	0.45868	0.0106667	0.06	1.56339	0	0.0666667	0.133333	0.133333	0.666667	K	TNC_Dicert	san_lorenzo	Pool	12	0.107	0	0	0	100	2	3	2	2021-12-17	2.33333	0.14771	Afternoon	Afternoon	Morning	0	0	40	210	258	0	0	0	0	0	0	Winter	2021
62	LW21-1	0.247904	0.33528	0.199158	0.379333	0.61	0.428387	0	0.266667	0.6	0	0.133333	L	TNC_Dicert	san_lorenzo	Run	20	0	0	1	0	0	4	4	4.5	2021-12-16	4.16667	0.143875	Morning	Afternoon	Morning	0	0	132	122	43	0	0	0	0	0	0	Winter	2021
63	LW21-2	0.185928	0.2286	0.16741	0.584667	0.9	0.288083	0	1	0	0	0	L	TNC_Dicert	san_lorenzo	Riffle	16	0	0	0	0	0	4	5	4	2021-12-16	4.33333	0.143875	Morning	Afternoon	Morning	0	0	87	236	178	0	0	0	0	0	0	Winter	2021
64	LW21-3	0.344424	0.67056	0.463411	0.303333	0.58	0.689123	0	0.2	0.6	0	0.2	L	TNC_Dicert	san_lorenzo	Run	13	0	0	1	0	0	4	4.5	5	2021-12-16	4.5	0.143875	Morning	Afternoon	Morning	0	0	73	80	90	0	0	0	0	0	0	Winter	2021
65	LW21-4	0.176784	0.24384	0.279912	0.558	0.98	0.43283	0	0.666667	0.266667	0	0.0666667	L	TNC_Dicert	san_lorenzo	Riffle	30	0	0	0	0	0	4	5.5	5	2021-12-16	4.83333	0.143875	Morning	Afternoon	Morning	0	0	190	194	160	0	0	0	0	0	0	Winter	2021
66	LW21-5	0.499466	0.94488	0.437907	0.00133333	0.04	18.1216	0.0666667	0	0	0.0666667	0.866667	L	TNC_Dicert	san_lorenzo	Pool	15	0.03	75	0	0	25	4	9	10	2021-12-16	7.66667	0.143875	Morning	Afternoon	Morning	0	0	354	291	288	0	0	0	0	0	0	Winter	2021
67	LW21-6	0.296672	0.57912	0.397372	0.237333	0.57	0.870158	0	0.2	0.333333	0.133333	0.333333	L	TNC_Dicert	san_lorenzo	Run	25	0.0003	60	0	0	40	7	8	9	2021-12-16	8	0.143875	Morning	Afternoon	Morning	0	0	391	301	262	0	0	0	0	0	0	Winter	2021
68	LW21-7	0.235712	0.36576	0.313777	0.420667	0.68	0.410509	0	0.333333	0.466667	0	0.2	L	TNC_Dicert	san_lorenzo	Run	23	0	0	1	0	0	4	3.5	4.5	2021-12-16	4	0.143875	Morning	Afternoon	Morning	0	0	149	132	170	0	0	0	0	0	0	Winter	2021
69	LW21-8	0.188976	0.3048	0.380464	0.512	0.81	0.411827	0	0.733333	0.266667	0	0	L	TNC_Dicert	san_lorenzo	Riffle	49	0.00907	0	0	0	100	5	4.5	4	2021-12-16	4.5	0.143875	Morning	Afternoon	Morning	0	0	143	24	219	0	0	0	0	0	0	Winter	2021
70	MW21-1	0.220472	0.381	0.434728	0.282667	0.6	0.828645	0	0.466667	0	0	0.533333	M	TNC_Dicert	san_lorenzo	Run	25	0	0	1	0	0	6	6	5	2021-12-16	5.66667	0.139566	Morning	Morning	Morning	0	0	187	244	163	0	0	0	0	0	0	Winter	2021
71	MW21-2	0.191211	0.28956	0.237544	0.385333	0.62	0.64521	0	0.133333	0.6	0	0.266667	M	TNC_Dicert	san_lorenzo	Riffle	31	0.0064	100	0	0	0	5	5.5	4.5	2021-12-16	5	0.139566	Morning	Morning	Morning	0	0	171	222	159	0	0	0	0	0	0	Winter	2021
72	MW21-3	0.189992	0.32004	0.465622	0.300667	0.65	0.814731	0	0.466667	0.0666667	0	0.466667	M	TNC_Dicert	san_lorenzo	Run	37	0.04935	0	1	0	100	4	4	3.5	2021-12-16	3.83333	0.139566	Morning	Morning	Morning	0	0	221	58	45	0	0	0	0	0	0	Winter	2021
73	MW21-4	0.166624	0.21336	0.313933	0.648	1.13	0.519452	0	0.666667	0.266667	0	0.0666667	M	TNC_Dicert	san_lorenzo	Riffle	12	0	0	0	0	0	5	3.5	4	2021-12-16	4.16667	0.139566	Morning	Morning	Morning	0	0	54	112	72	0	0	0	0	0	0	Winter	2021
74	MW21-5	0.39116	0.8382	0.534342	0.251333	0.65	0.732396	0	0.133333	0.333333	0.0666667	0.466667	M	TNC_Dicert	san_lorenzo	Pool	18	0.07575	0	0	100	0	5	3	3	2021-12-16	3.66667	0.139566	Morning	Morning	Morning	0	0	97	114	168	0	0	0	0	0	0	Winter	2021
75	MW21-6	0.404368	0.79248	0.614328	0.138667	0.36	1.13137	0	0.133333	0.333333	0.0666667	0.466667	M	TNC_Dicert	san_lorenzo	Pool	12	0.109375	0	1	100	0	7	5	4	2021-12-16	5.33333	0.139566	Morning	Morning	Morning	0	0	85	49	67	0	0	0	0	0	0	Winter	2021
76	MW21-7	0.138176	0.24384	0.442095	0.464	0.71	0.536374	0	0.333333	0.6	0	0.0666667	M	TNC_Dicert	san_lorenzo	Riffle	11	0	0	0	0	0	4.5	5	4.5	2021-12-16	4.66667	0.139566	Morning	Morning	Morning	0	0	85	131	123	0	0	0	0	0	0	Winter	2021
77	MW21-8	0.174346	0.24384	0.301592	0.322667	0.64	0.611417	0	0.333333	0.2	0	0.466667	M	TNC_Dicert	san_lorenzo	Run	52	0.01709	0	0	100	0	4.5	5	4	2021-12-16	4.5	0.139566	Morning	Morning	Morning	0	0	258	131	200	0	0	0	0	0	0	Winter	2021
78	NW21-1	0.119888	0.28956	0.584245	0.324	0.76	0.49062	0	0.666667	0.2	0	0.133333	N	TNC_Greer	san_lorenzo	Riffle	34	0.01654	100	0	0	0	5	6	5	2021-12-14	5.33333	0.146021	Morning	Morning	Afternoon	1	6	295	192	147	0	0	0	7	0	0	Winter	2021
79	NW21-2	0.171704	0.24384	0.228679	0.166667	0.3	0.622575	0	0.0666667	0.6	0.266667	0.0666667	N	TNC_Greer	san_lorenzo	Run	23	0	0	1	0	0	5	5.5	5	2021-12-14	5.16667	0.146021	Morning	Morning	Afternoon	0	0	370	287	185	0	0	0	0	0	0	Winter	2021
80	NW21-3	0.109728	0.1524	0.241705	0.352667	0.53	0.283851	0	0.8	0.133333	0	0.0666667	N	TNC_Greer	san_lorenzo	Riffle	47	0.01196	0	0	100	0	5.5	4.5	6	2021-12-14	5.33333	0.146021	Morning	Morning	Afternoon	0	1	293	218	172	0	0	0	1	0	0	Winter	2021
81	NW21-4	0.135128	0.19812	0.318616	0.265333	0.63	0.538085	0	0.266667	0.533333	0.0666667	0.133333	N	TNC_Greer	san_lorenzo	Run	51	0.022058	0	1	100	0	5	6	5	2021-12-14	5.33333	0.146021	Morning	Morning	Afternoon	0	1	153	124	82	0	0	0	1	0	0	Winter	2021
82	NW21-5	0.110744	0.16764	0.262483	0.255333	0.54	0.58949	0	0.4	0.6	0	0	N	TNC_Greer	san_lorenzo	Riffle	12	0.0147	0	0	100	0	6	6	5	2021-12-14	5.66667	0.146021	Morning	Morning	Afternoon	0	1	674	74	47	0	0	0	1	0	0	Winter	2021
83	NW21-6	0.18796	0.33528	0.458322	0.102	0.35	1.22069	0	0.4	0.2	0.0666667	0.333333	N	TNC_Greer	san_lorenzo	Pool	12	0.16	0	0	100	0	5	4	3.5	2021-12-14	4.16667	0.146021	Morning	Morning	Afternoon	4	3	82	85	104	0	0	0	7	0	0	Winter	2021
84	OW21-1	0.57404	0.79248	0.283048	0.105333	1.12	2.67534	0	0	0	0.866667	0.133333	O	TNC_Greer	san_lorenzo	Pool	68	0.03228	0	0	10	90	6	9	5.5	2021-12-12	6.83333	0.144463	Afternoon	Morning	Afternoon	2	4	674	1204	1393	0	1	0	6	1	0	Winter	2021
85	OW21-2	0.34036	0.48768	0.321849	0.0953333	0.25	0.782824	0	0.133333	0.0666667	0.6	0.2	O	TNC_Greer	san_lorenzo	Run	89	0.004649	0	0	5	95	6	5	3.5	2021-12-12	4.83333	0.144463	Afternoon	Morning	Afternoon	14	36	1226	1492	1275	0	0	0	50	0	0	Winter	2021
86	QW21-1	0.14224	0.27432	0.52904	0.157333	0.48	1.0264	0	0.266667	0.4	0.2	0.133333	Q	Menard	low	Run	31	0.05	100	0	0	0	4.1	4.5	5	2021-12-14	4.53333	0.114604	Morning	Morning	Morning	0	0	330	296	232	0	0	0	0	0	0	Winter	2021
87	QW21-2	0.196088	0.27432	0.243775	0.190667	0.79	1.19853	0	0.466667	0.0666667	0	0.466667	Q	Menard	low	Run	51	0	0	0	0	0	4	3.9	2.5	2021-12-14	3.46667	0.114604	Morning	Morning	Morning	0	0	255	326	215	0	0	0	0	0	0	Winter	2021
88	QW21-3	0.309154	0.762	0.614923	0.075	0.21	0.642112	0	0.285714	0.214286	0.5	0	Q	Menard	low	Pool	13	0.8	80	1	0	20	7.1	10.1	5	2021-12-14	7.4	0.114604	Morning	Morning	Morning	0	1	261	377	315	0	0	0	1	0	11	Winter	2021
89	QW21-4	0.11176	0.18288	0.352089	0.214	0.48	0.615587	0	0.133333	0.6	0.133333	0.133333	Q	Menard	low	Riffle	13	0.1	0	0	0	100	3.8	4	4.4	2021-12-14	4.06667	0.114604	Morning	Morning	Morning	0	0	43	82	244	0	0	0	0	0	0	Winter	2021
90	QW21-5	0.2032	0.39624	0.387298	0.162	0.43	0.846441	0	0.133333	0.2	0.6	0.0666667	Q	Menard	low	Run	17	0.5	100	1	0	0	4	3.1	3.1	2021-12-14	3.4	0.114604	Morning	Morning	Morning	0	2	189	277	58	0	0	0	2	0	0	Winter	2021
91	QW21-6	0.122936	0.16764	0.249991	0.467333	1.04	0.607087	0	0.333333	0.6	0	0.0666667	Q	Menard	low	Riffle	18	0.05	100	0	0	0	2.3	1.4	1.3	2021-12-14	1.66667	0.114604	Morning	Morning	Morning	0	0	96	63	209	0	0	0	0	0	0	Winter	2021
92	QW21-7	0.13716	0.21336	0.353865	0.146667	0.33	0.804953	0	0	0.4	0	0.6	Q	Menard	low	Run	37	0.05	100	1	0	0	9	10	8	2021-12-14	9	0.114604	Morning	Morning	Morning	1	2	193	193	82	0	0	0	3	0	0	Winter	2021
93	QW21-8	0.110744	0.16764	0.262483	0.322667	0.48	0.378568	0	0.466667	0.333333	0	0.2	Q	Menard	low	Riffle	24	0.0245	100	0	0	0	8.5	8.5	8.5	2021-12-14	8.5	0.114604	Morning	Morning	Morning	0	0	47	69	200	0	0	0	0	0	0	Winter	2021
94	QW21-9	0.220472	0.41148	0.531512	0.155333	0.5	0.862299	0	0.133333	0.0666667	0	0.8	Q	Menard	low	Run	21	0.0544	100	0	0	0	7	8	6	2021-12-14	7	0.114604	Morning	Morning	Morning	3	2	212	266	120	0	0	0	5	0	0	Winter	2021
95	ZW21-1	0.104648	0.18288	0.456783	0.344	0.85	0.642153	0	0.533333	0.4	0.0666667	0	Z	TNC_Barn	tnc_high	Riffle	22	0	0	0	0	0	2.2	2	4	2021-12-16	2.73333	0.12871	Afternoon	Morning	Morning	0	0	175	118	152	0	0	0	0	0	3	Winter	2021
96	ZW21-2	0.204216	0.54864	0.770812	0.129333	0.4	0.852254	0	0.333333	0.4	0.266667	0	Z	TNC_Barn	tnc_high	Pool	16	0.043227	60	1	0	40	5.35	6	6	2021-12-16	5.78333	0.12871	Afternoon	Morning	Morning	2	0	242	146	187	0	0	0	2	0	2	Winter	2021
97	ZW21-3	0.119888	0.21336	0.452929	0.234	0.73	0.724302	0	0.666667	0	0.333333	0	Z	TNC_Barn	tnc_high	Riffle	25	0.048	90	0	10	0	6	6	3	2021-12-16	5	0.12871	Afternoon	Morning	Morning	0	0	202	193	236	0	0	0	0	0	21	Winter	2021
98	ZW21-4	0.179222	0.27432	0.446973	0.225333	0.4	0.645263	0.0666667	0.266667	0.533333	0.133333	0	Z	TNC_Barn	tnc_high	Run	13	0.1591	70	1	0	30	7	4.5	3	2021-12-16	4.83333	0.12871	Afternoon	Morning	Morning	0	1	280	164	253	0	0	0	1	0	5	Winter	2021
99	ZW21-5	0.148336	0.24384	0.396897	0.412667	0.82	0.668516	0	0.8	0.133333	0	0.0666667	Z	TNC_Barn	tnc_high	Riffle	12	0.05208	0	0	100	0	1.8	1.3	1.7	2021-12-16	1.6	0.12871	Afternoon	Morning	Morning	0	0	299	35	54	0	0	0	0	0	1	Winter	2021
100	ZW21-6	0.262128	0.6096	0.609852	0.125333	0.32	0.926978	0	0.2	0.0666667	0.466667	0.266667	Z	TNC_Barn	tnc_high	Pool	17	0.24	50	0	50	0	4	4	4.5	2021-12-16	4.16667	0.12871	Afternoon	Morning	Morning	2	2	348	267	384	4	1	1	4	6	13	Winter	2021
101	ZW21-7	0.176784	0.42672	0.558494	0.167333	0.35	0.713375	0	0.733333	0	0	0.266667	Z	TNC_Barn	tnc_high	Run	19	0.175438	0	1	100	0	4.5	4.5	4.5	2021-12-16	4.5	0.12871	Afternoon	Morning	Morning	0	0	247	143	133	0	0	0	0	0	17	Winter	2021
102	ZW21-8	0.129032	0.21336	0.403917	0.408	0.81	0.563588	0	0.933333	0.0666667	0	0	Z	TNC_Barn	tnc_high	Riffle	34	0.01038	50	0	50	0	5	7	5	2021-12-16	5.66667	0.12871	Afternoon	Morning	Morning	0	0	390	191	219	0	0	0	0	0	29	Winter	2021
103	ZW21-9	0.290576	0.51816	0.486163	0.121333	0.31	0.928729	0.0666667	0.133333	0.4	0	0.4	Z	TNC_Barn	tnc_high	Pool	13	0.251748	33.3333	1	33.3333	33.3333	5	6	5.5	2021-12-16	5.5	0.12871	Afternoon	Morning	Morning	0	1	390	325	392	1	2	1	1	4	29	Winter	2021
104	ES22-1	0.364726	0.533374	0.303143	0.00533333	0.03	2.44127	0	0.2	0.0666667	0	0.733333	E	TNC_Upper	tnc_high	Pool	13	0.6	50	1	0	50	6	8	5	2022-05-12	6.33333	0.347121	Afternoon	Afternoon	Afternoon	3	9	525	295	452	0	0	1	12	1	21	Spring	2022
105	ES22-10	0.0558773	0.0914355	0.445362	0.0286667	0.07	0.767291	0	0.266667	0.6	0.0666667	0.0666667	E	TNC_Upper	tnc_high	Riffle	12	0	0	0	0	0	2	2	1.7	2022-05-12	1.9	0.347121	Afternoon	Afternoon	Afternoon	0	0	64	28	73	0	0	0	0	0	2	Spring	2022
106	ES22-11	0.25602	0.579092	0.666333	0.00266667	0.02	4.12419	0	0.0666667	0.133333	0.0666667	0.733333	E	TNC_Upper	tnc_high	Pool	14	0.5	0	1	90	10	3	3	3	2022-05-12	3	0.347121	Afternoon	Afternoon	Afternoon	4	1	263	257	272	0	0	0	5	0	18	Spring	2022
107	ES22-12	0.0640049	0.152393	0.737711	0.00933333	0.04	1.31014	0	0.933333	0	0	0.0666667	E	TNC_Upper	tnc_high	Riffle	45	0	0	0	0	0	1.5	2.5	3	2022-05-12	2.33333	0.347121	Afternoon	Afternoon	Afternoon	0	0	128	67	83	0	0	0	0	0	2	Spring	2022
108	ES22-13	0.194047	0.761963	0.863092	0.00266667	0.01	2.63899	0	0.666667	0.2	0	0.133333	E	TNC_Upper	tnc_high	Pool	25	0.05	75	0	25	0	4	3.5	5	2022-05-12	4.16667	0.347121	Afternoon	Afternoon	Afternoon	0	2	305	249	207	0	0	0	2	0	15	Spring	2022
109	ES22-2	0.100579	0.243828	0.735166	0.161333	0.46	1.02731	0	0.866667	0.133333	0	0	E	TNC_Upper	tnc_high	Riffle	13	0	0	0	0	0	3	1.5	0.5	2022-05-12	1.66667	0.347121	Afternoon	Afternoon	Afternoon	1	1	275	92	101	0	0	0	2	0	29	Spring	2022
110	ES22-3	0.271259	0.426699	0.381739	0.0106667	0.03	1.39354	0	0.133333	0.133333	0	0.733333	E	TNC_Upper	tnc_high	Pool	19	0.35	50	1	0	50	4.5	5	5	2022-05-12	4.83333	0.347121	Afternoon	Afternoon	Afternoon	0	5	761	38	418	0	0	0	5	0	58	Spring	2022
111	ES22-4	0.0782282	0.106675	0.274181	0.082	0.24	0.916317	0	0.8	0.2	0	0	E	TNC_Upper	tnc_high	Riffle	14	0	0	0	0	0	2.5	1.5	2	2022-05-12	2	0.347121	Afternoon	Afternoon	Afternoon	0	0	211	90	80	0	0	0	0	0	14	Spring	2022
112	ES22-5	0.295642	0.563852	0.514653	0.00466667	0.06	4.71336	0	0.133333	0.2	0	0.666667	E	TNC_Upper	tnc_high	Pool	12	0.3	75	1	25	0	5	4	5.5	2022-05-12	4.83333	0.347121	Afternoon	Afternoon	Afternoon	0	1	253	301	294	1	0	0	1	1	16	Spring	2022
113	ES22-6	0.0741644	0.106675	0.203513	0.0686667	0.2	0.905905	0	0.866667	0.133333	0	0	E	TNC_Upper	tnc_high	Riffle	2.8	0	0	0	0	0	3	2	4.5	2022-05-12	3.16667	0.347121	Afternoon	Afternoon	Afternoon	0	1	209	138	154	0	0	0	1	0	9	Spring	2022
114	ES22-7	0.102611	0.121914	0.190081	0.0153333	0.05	1.20423	0	1	0	0	0	E	TNC_Upper	tnc_high	Run	13	0	0	1	0	0	5	5	5.5	2022-05-12	5.16667	0.347121	Afternoon	Afternoon	Afternoon	0	0	126	39	58	0	0	0	0	0	20	Spring	2022
115	ES22-8	0.0507975	0.0761963	0.333809	0.044	0.22	1.33575	0	0.733333	0.266667	0	0	E	TNC_Upper	tnc_high	Riffle	18	0	0	0	0	0	2	2	3.5	2022-05-12	2.5	0.347121	Afternoon	Afternoon	Afternoon	0	0	78	53	73	0	0	0	0	0	2	Spring	2022
116	ES22-9	0.295642	0.701006	0.674	0.00666667	0.06	2.44949	0	0.266667	0.2	0	0.533333	E	TNC_Upper	tnc_high	Pool	22	0.3	75	1	25	0	6	6	5	2022-05-12	5.66667	0.347121	Afternoon	Afternoon	Afternoon	5	9	463	309	342	0	0	0	14	0	0	Spring	2022
117	FS22-1	0.28853	0.518135	0.502838	0.0346667	0.1	0.730299	0	0	0.4	0	0.6	F	TNC_Upper	tnc_high	Pool	16	0.5	10	1	0	90	6	4.5	2	2022-05-12	4.16667	0.335305	Morning	Afternoon	Morning	3	5	707	355	459	0	0	0	8	0	50	Spring	2022
118	FS22-2	0.0701006	0.152393	0.524836	0.107333	0.26	0.813336	0	0.133333	0.866667	0	0	F	TNC_Upper	tnc_high	Riffle	25	0.01	0	0	0	100	5.5	5	7	2022-05-12	5.83333	0.335305	Morning	Afternoon	Morning	0	0	601	318	332	0	0	0	0	0	21	Spring	2022
119	FS22-3	0.242812	0.518135	0.589933	0.032	0.08	0.877547	0	0	0.4	0	0.6	F	TNC_Upper	tnc_high	Pool	13	0.04	0	1	50	50	5.5	6	6	2022-05-12	5.83333	0.335305	Morning	Afternoon	Morning	1	8	656	233	315	0	0	0	9	0	83	Spring	2022
120	FS22-4	0.0741644	0.152393	0.471559	0.154	0.49	1.06184	0	0.933333	0.0666667	0	0	F	TNC_Upper	tnc_high	Riffle	63	0.08	0	0	0	100	7	8	4.5	2022-05-12	6.5	0.335305	Morning	Afternoon	Morning	0	1	758	452	582	0	0	0	1	0	22	Spring	2022
121	FS22-5	0.159504	0.274307	0.340418	0.0613333	0.11	0.58093	0.0666667	0.133333	0.666667	0	0.133333	F	TNC_Upper	tnc_high	Run	31	0.02	50	1	0	50	5	5	3.5	2022-05-12	4.5	0.335305	Morning	Afternoon	Morning	2	6	791	480	640	0	0	0	8	0	97	Spring	2022
122	FS22-6	0.0751803	0.0914355	0.235727	0.16	0.29	0.702753	0	0.933333	0.0666667	0	0	F	TNC_Upper	tnc_high	Riffle	16	0	0	0	0	0	4	5	4	2022-05-12	4.33333	0.335305	Morning	Afternoon	Morning	0	3	387	218	24	0	0	0	3	0	58	Spring	2022
123	FS22-7	0.317992	0.685767	0.660296	0.0253333	0.11	1.57801	0	0	0.666667	0	0.333333	F	TNC_Upper	tnc_high	Pool	6	0.05	0	1	25	75	5	7	7	2022-05-12	6.33333	0.335305	Morning	Afternoon	Morning	4	3	315	313	334	0	2	1	7	3	29	Spring	2022
124	FS22-8	0.0934674	0.152393	0.347875	0.229333	0.58	0.773988	0	0.866667	0.133333	0	0	F	TNC_Upper	tnc_high	Riffle	26	0	0	0	0	0	3.5	4	6	2022-05-12	4.5	0.335305	Morning	Afternoon	Morning	0	0	294	294	299	0	0	0	0	0	17	Spring	2022
125	GS22-1	0.309865	0.914355	0.760234	0.0466667	0.14	1.03931	0	0	0.4	0.2	0.4	G	TNC_Barn	tnc_high	Pool	12	0.8	20	1	0	80	5	7	5	2022-05-11	5.66667	0.394866	Morning	Morning	Afternoon	0	0	213	566	521	0	2	1	0	3	6	Spring	2022
126	GS22-10	0.262115	0.487656	0.413568	0.0413333	0.12	0.837424	0.0666667	0.133333	0.4	0.2	0.2	G	TNC_Barn	tnc_high	Pool	21	0.15	10	0	0	90	5	6	5	2022-05-11	5.33333	0.394866	Morning	Morning	Afternoon	2	4	633	662	522	3	2	3	6	8	18	Spring	2022
127	GS22-2	0.100579	0.152393	0.234726	0.28	0.69	0.757013	0	0.933333	0.0666667	0	0	G	TNC_Barn	tnc_high	Riffle	21	0	0	0	0	0	3	3.5	4	2022-05-11	3.5	0.394866	Morning	Morning	Afternoon	0	0	268	128	111	0	0	0	0	0	0	Spring	2022
128	GS22-3	0.180839	0.274307	0.38336	0.088	0.22	0.967293	0	0.533333	0.2	0	0.266667	G	TNC_Barn	tnc_high	Run	13	0.03	100	1	0	0	3	3.5	3	2022-05-11	3.16667	0.394866	Morning	Morning	Afternoon	0	1	191	93	86	0	0	0	1	0	2	Spring	2022
129	GS22-4	0.114802	0.182871	0.381661	0.293333	0.73	0.750627	0	0.666667	0.266667	0	0.0666667	G	TNC_Barn	tnc_high	Riffle	21	0.05	0	0	0	100	2.5	3	3.5	2022-05-11	3	0.394866	Morning	Morning	Afternoon	0	0	392	225	199	0	0	0	0	0	10	Spring	2022
130	GS22-5	0.24078	0.457178	0.457151	0.068	0.22	1.10077	0	0.4	0.333333	0	0.266667	G	TNC_Barn	tnc_high	Run	14	0.05	90	1	0	10	4	4.5	4.5	2022-05-11	4.33333	0.394866	Morning	Morning	Afternoon	1	3	478	311	236	6	7	1	4	14	26	Spring	2022
131	GS22-6	0.0904196	0.152393	0.301941	0.31	0.62	0.622768	0	0.933333	0.0666667	0	0	G	TNC_Barn	tnc_high	Riffle	11	0	0	0	0	0	3	3.5	3.5	2022-05-11	3.33333	0.394866	Morning	Morning	Afternoon	0	0	128	72	50	0	0	0	0	0	0	Spring	2022
132	GS22-7	0.120898	0.167632	0.331678	0.163333	0.31	0.653562	0	0.533333	0.466667	0	0	G	TNC_Barn	tnc_high	Run	30	0.01	0	1	0	100	4	4.5	6	2022-05-11	4.83333	0.394866	Morning	Morning	Afternoon	2	0	529	209	182	0	0	1	2	1	22	Spring	2022
133	GS22-8	0.0802601	0.121914	0.347649	0.257333	0.64	0.61346	0	0.933333	0.0666667	0	0	G	TNC_Barn	tnc_high	Riffle	15	0	0	0	0	0	4	6	6	2022-05-11	5.33333	0.394866	Morning	Morning	Afternoon	0	1	182	117	57	0	0	0	1	0	11	Spring	2022
134	GS22-9	0.118866	0.350503	0.628448	0.131333	0.25	0.65111	0	0.666667	0.266667	0	0.0666667	G	TNC_Barn	tnc_high	Run	14	0.04	0	0	100	0	3.5	6	4	2022-05-11	4.5	0.394866	Morning	Morning	Afternoon	0	1	184	113	80	0	0	0	1	0	10	Spring	2022
135	HS22-1	0.122727	0.274307	0.547523	0.004	0.02	1.58114	0	0.133333	0.666667	0	0.133333	H	TNC_Barn	tnc_high	Pool	13	0.05	50	0	0	50	2.2	1.55	2.25	2022-05-11	2	0.375233	Afternoon	Morning	Afternoon	0	0	192	82	59	0	0	0	0	0	0	Spring	2022
136	HS22-2	0.0477497	0.0914355	0.465105	0.00333333	0.03	3.70328	0	0.466667	0.533333	0	0	H	TNC_Barn	tnc_high	Run	12	0	0	1	0	0	1.4	19	17	2022-05-11	12.4667	0.375233	Afternoon	Morning	Afternoon	0	0	83	52	43	0	0	0	0	0	0	Spring	2022
137	HS22-3	0.0335264	0.060957	0.460993	0.0166667	0.05	1.51563	0	0.733333	0.266667	0	0	H	TNC_Barn	tnc_high	Riffle	8	0	0	0	0	0	0.95	1.7	1.85	2022-05-11	1.5	0.375233	Afternoon	Morning	Afternoon	0	0	46	23	31	0	0	0	0	0	0	Spring	2022
138	HS22-4	0.114802	0.182871	0.378349	0.004	0.04	5.15821	0	1	0	0	0	H	TNC_Barn	tnc_high	Pool	7	0	0	0	0	0	1.95	1	1.5	2022-05-11	1.48333	0.375233	Afternoon	Morning	Afternoon	0	0	40	24	27	0	0	0	0	0	0	Spring	2022
139	IS22-1	0.224525	0.761963	0.986072	0.124667	0.37	0.950974	0	0.133333	0.333333	0	0.533333	I	NMDGF	nmdgf	Run	21	0.05	25	0	25	50	8	7	6	2022-05-10	7	0.388617	Afternoon	Afternoon	Morning	1	0	435	300	396	0	2	0	1	2	13	Spring	2022
140	IS22-10	0.082292	0.21335	0.588944	0.28	0.61	0.534693	0	0.533333	0.4	0	0.0666667	I	NMDGF	nmdgf	Riffle	9	0.03	100	0	0	0	5	7	6	2022-05-10	6	0.388617	Afternoon	Afternoon	Morning	0	0	98	35	85	0	0	0	0	0	0	Spring	2022
141	IS22-11	0.262115	0.548613	0.534757	0.14	0.3	0.674396	0	0.333333	0.4	0	0.266667	I	NMDGF	nmdgf	Pool	10	0.3	50	1	50	0	5	3	3.5	2022-05-10	3.83333	0.388617	Afternoon	Afternoon	Morning	3	2	342	275	350	2	3	2	5	7	7	Spring	2022
142	IS22-12	0.103627	0.182871	0.348005	0.338733	0.91	0.763555	0	0.733333	0.2	0	0.0666667	I	NMDGF	nmdgf	Riffle	15	0	0	0	0	0	5	4	7	2022-05-10	5.33333	0.388617	Afternoon	Afternoon	Morning	0	0	104	91	122	0	0	0	0	0	0	Spring	2022
143	IS22-13	0.147313	0.243828	0.415023	0.126	0.21	0.456706	0	0.466667	0.266667	0	0.266667	I	NMDGF	nmdgf	Run	20	0.04	100	1	0	0	6	6	5	2022-05-10	5.66667	0.388617	Afternoon	Afternoon	Morning	0	1	219	144	162	0	0	0	1	0	2	Spring	2022
144	IS22-14	0.0944834	0.137153	0.221486	0.29	0.64	0.453924	0	0.466667	0.333333	0	0.2	I	NMDGF	nmdgf	Riffle	13	0	0	0	0	0	6	5	5	2022-05-10	5.33333	0.388617	Afternoon	Afternoon	Morning	0	0	123	77	76	0	0	0	0	0	0	Spring	2022
145	IS22-2	0.0802601	0.167632	0.619293	0.26	0.64	0.628971	0	0.466667	0.533333	0	0	I	NMDGF	nmdgf	Riffle	16	0.02	100	1	0	0	5	7	7	2022-05-10	6.33333	0.388617	Afternoon	Afternoon	Morning	0	0	158	97	115	0	0	0	0	0	2	Spring	2022
146	IS22-3	0.153815	0.560805	0.959018	0.152667	0.3	0.641533	0	0.0666667	0.4	0	0.533333	I	NMDGF	nmdgf	Run	23	0.04	50	0	0	50	6	5	5	2022-05-10	5.33333	0.388617	Afternoon	Afternoon	Morning	0	0	389	346	465	0	0	0	0	0	6	Spring	2022
147	IS22-4	0.0987504	0.152393	0.356478	0.322	0.84	0.956502	0.2	0.6	0.2	0	0	I	NMDGF	nmdgf	Riffle	6	0	0	1	0	0	5	6	6	2022-05-10	5.66667	0.388617	Afternoon	Afternoon	Morning	0	0	128	48	92	0	0	0	0	0	1	Spring	2022
148	IS22-5	0.353754	0.731484	0.570849	0.0553333	0.19	1.32076	0.0666667	0.0666667	0.266667	0.133333	0.466667	I	NMDGF	nmdgf	Pool	10	0.4	10	0	0	90	5	8	6	2022-05-10	6.33333	0.388617	Afternoon	Afternoon	Morning	1	0	461	303	633	1	0	3	1	4	16	Spring	2022
149	IS22-6	0.124962	0.243828	0.580336	0.156667	0.33	0.684356	0	0.266667	0.333333	0	0.4	I	NMDGF	nmdgf	Run	34	0.02	50	0	0	50	7	5	5	2022-05-10	5.66667	0.388617	Afternoon	Afternoon	Morning	0	0	331	308	443	0	0	0	0	0	2	Spring	2022
150	IS22-7	0.0934674	0.228589	0.691369	0.197333	0.53	0.937445	0	0.533333	0.266667	0	0.2	I	NMDGF	nmdgf	Run	15	0.02	100	0	0	0	5	6	6	2022-05-10	5.66667	0.388617	Afternoon	Afternoon	Morning	2	0	123	114	118	0	0	0	2	0	3	Spring	2022
151	IS22-8	0.124962	0.243828	0.521893	0.153333	0.28	0.632146	0	0	0.733333	0	0.266667	I	NMDGF	nmdgf	Run	17	0.01	0	0	100	0	6	7	5	2022-05-10	6	0.388617	Afternoon	Afternoon	Morning	1	0	124	113	131	0	0	0	1	0	0	Spring	2022
152	IS22-9	0.247892	0.502895	0.535661	0.102	0.39	1.13501	0.0666667	0.2	0.4	0	0.333333	I	NMDGF	nmdgf	Pool	12	0.4	0	0	0	100	5	5	5	2022-05-10	5	0.388617	Afternoon	Afternoon	Morning	1	0	236	155	302	1	0	4	1	5	13	Spring	2022
153	JS22-1	0.194047	0.533374	0.852306	0.0633333	0.18	1.04509	0	0.0666667	0.466667	0	0.466667	J	NMDGF	nmdgf	Run	13	0.08	0	1	50	50	6	5	5	2022-05-10	5.33333	0.404039	Afternoon	Afternoon	Afternoon	1	0	318	300	331	4	5	2	1	11	1	Spring	2022
154	JS22-10	0.166616	0.304785	0.332423	0.114	0.2	0.574066	0	0.466667	0.4	0	0.133333	J	NMDGF	nmdgf	Run	21	0.1	0	0	0	100	3.9	3.6	2.4	2022-05-10	3.3	0.404039	Afternoon	Afternoon	Afternoon	0	0	281	150	146	0	0	0	0	0	2	Spring	2022
155	JS22-11	0.428731	0.761963	0.432813	0.022	0.07	1.14219	0	0.133333	0.333333	0	0.533333	J	NMDGF	nmdgf	Pool	12	0.5	25	0	0	75	6	4.3	2	2022-05-10	4.1	0.404039	Afternoon	Afternoon	Afternoon	0	0	193	235	296	1	0	0	0	1	9	Spring	2022
156	JS22-2	0.209286	0.579092	0.686646	0.0773333	0.16	0.695442	0	0.133333	0.6	0	0.266667	J	NMDGF	nmdgf	Pool	8	0.4	0	1	25	75	5	7	9	2022-05-10	7	0.404039	Afternoon	Afternoon	Afternoon	0	0	217	217	306	1	1	4	0	6	4	Spring	2022
157	JS22-3	0.0589251	0.121914	0.624883	0.106667	0.23	0.703943	0	0.666667	0.2	0.0666667	0.0666667	J	NMDGF	nmdgf	Riffle	14	0.02	0	0	100	0	6	6	6	2022-05-10	6	0.404039	Afternoon	Afternoon	Afternoon	0	0	252	143	112	0	0	0	0	0	1	Spring	2022
158	JS22-4	0.186935	0.396221	0.583376	0.0626667	0.12	0.53085	0	0.133333	0.333333	0.133333	0.4	J	NMDGF	nmdgf	Run	23	0.1	25	1	50	25	5	7	5	2022-05-10	5.66667	0.404039	Afternoon	Afternoon	Afternoon	0	0	585	330	324	0	0	0	0	0	12	Spring	2022
159	JS22-5	0.060957	0.121914	0.472456	0.153333	0.33	0.704859	0	0.666667	0.333333	0	0	J	NMDGF	nmdgf	Riffle	20	0	0	0	0	0	28	29	17	2022-05-10	24.6667	0.404039	Afternoon	Afternoon	Afternoon	0	0	193	82	92	0	0	0	0	0	1	Spring	2022
160	JS22-6	0.190999	0.396221	0.574458	0.062	0.15	0.914836	0	0.4	0.133333	0	0.466667	J	NMDGF	nmdgf	Run	23	0.1	25	1	0	75	5	3	7	2022-05-10	5	0.404039	Afternoon	Afternoon	Afternoon	1	0	531	332	284	0	0	0	1	0	12	Spring	2022
161	JS22-7	0.0924515	0.152393	0.326516	0.293333	0.86	0.801956	0	0.8	0.2	0	0	J	NMDGF	nmdgf	Riffle	17	0	0	0	0	0	2.7	2.3	2.2	2022-05-10	2.4	0.404039	Afternoon	Afternoon	Afternoon	0	0	82	54	60	0	0	0	0	0	0	Spring	2022
162	JS22-8	0.258051	0.487656	0.446117	0.0713333	0.3	1.35178	0	0	0.4	0.0666667	0.533333	J	NMDGF	nmdgf	Pool	10	0.5	0	1	0	100	5	6	2.9	2022-05-10	4.63333	0.404039	Afternoon	Afternoon	Afternoon	0	0	222	181	179	0	0	0	0	0	1	Spring	2022
163	JS22-9	0.0843239	0.137153	0.312026	0.253333	0.75	0.728114	0	0.8	0.133333	0	0.0666667	J	NMDGF	nmdgf	Riffle	61	0	0	0	0	0	5	5	6	2022-05-10	5.33333	0.404039	Afternoon	Afternoon	Afternoon	0	0	457	276	306	0	0	0	0	0	11	Spring	2022
164	KS22-1	0.36879	0.502895	0.24105	0.0506667	0.16	1.1806	0	0.133333	0.466667	0.0666667	0.333333	K	TNC_Dicert	san_lorenzo	Pool	14	0.02	100	0	0	0	2	6	4.5	2022-05-13	4.16667	0.338689	Afternoon	Morning	Morning	0	0	230	132	226	0	0	0	0	0	4	Spring	2022
165	KS22-2	0.257035	0.365742	0.300536	0.124667	0.42	0.936363	0	0.2	0.6	0	0.2	K	TNC_Dicert	san_lorenzo	Run	37	0	0	0	0	0	2	3.5	5.5	2022-05-13	3.66667	0.338689	Afternoon	Morning	Morning	0	0	300	246	304	0	0	0	0	0	0	Spring	2022
166	KS22-3	0.273291	0.441938	0.396245	0.046	0.15	1.00901	0	0.133333	0.466667	0.133333	0.266667	K	TNC_Dicert	san_lorenzo	Pool	9	0.6	0	0	0	100	6	5	6	2022-05-13	5.66667	0.338689	Afternoon	Morning	Morning	0	0	85	122	153	0	0	0	0	0	0	Spring	2022
167	KS22-4	0.230621	0.274307	0.124545	0.09	0.45	1.26198	0	0.333333	0.333333	0.0666667	0.266667	K	TNC_Dicert	san_lorenzo	Run	19	0	0	0	0	0	5	6	6.5	2022-05-13	5.83333	0.338689	Afternoon	Morning	Morning	0	0	151	144	126	0	0	0	0	0	0	Spring	2022
168	KS22-5	0.274307	0.457178	0.366715	0.054	0.18	0.974393	0	0.4	0.266667	0.0666667	0.266667	K	TNC_Dicert	san_lorenzo	Run	30	0.1	75	1	0	25	6	5	5	2022-05-13	5.33333	0.338689	Afternoon	Morning	Morning	1	0	226	201	301	0	0	0	1	0	0	Spring	2022
169	KS22-6	0.25602	1.52393	1.37885	0.0973333	0.39	1.21406	0	0.533333	0.4	0	0.0666667	K	TNC_Dicert	san_lorenzo	Riffle	80	0	0	0	0	0	6.5	5	6	2022-05-13	5.83333	0.338689	Afternoon	Morning	Morning	0	0	613	423	533	0	0	0	0	0	0	Spring	2022
170	KS22-7	0.588235	0.914355	0.376292	0.00733333	0.05	1.89138	0	0	0.0666667	0.2	0.733333	K	TNC_Dicert	san_lorenzo	Pool	10	0.15	0	0	50	50	2	4	1.5	2022-05-13	2.5	0.338689	Afternoon	Morning	Morning	1	0	126	146	152	0	0	0	1	0	0	Spring	2022
171	LS22-1	0.161536	0.243828	0.330285	0.0886667	0.24	0.984011	0	0.466667	0.266667	0	0.266667	L	TNC_Dicert	san_lorenzo	Run	21	0	0	1	0	0	3	3.3	2.7	2022-05-13	3	0.331681	Afternoon	Morning	Morning	0	0	315	192	239	0	0	0	0	0	0	Spring	2022
172	LS22-10	0.110739	0.152393	0.262483	0.148	0.46	0.979547	0	0.866667	0.133333	0	0	L	TNC_Dicert	san_lorenzo	Riffle	50	0	0	0	0	0	3	2	3.5	2022-05-13	2.83333	0.331681	Afternoon	Morning	Morning	0	0	359	310	216	0	0	0	0	0	0	Spring	2022
173	LS22-2	0.106675	0.152393	0.247436	0.163333	0.39	0.835525	0	0.8	0.2	0	0	L	TNC_Dicert	san_lorenzo	Riffle	13	0	0	0	0	0	2.5	3	3	2022-05-13	2.83333	0.331681	Afternoon	Morning	Morning	0	0	193	72	121	0	0	0	0	0	0	Spring	2022
174	LS22-3	0.251956	0.457178	0.449646	0.0746667	0.29	1.34679	0	0.533333	0.0666667	0	0.4	L	TNC_Dicert	san_lorenzo	Run	16	0	0	1	0	0	3	3	2	2022-05-13	2.66667	0.331681	Afternoon	Morning	Morning	0	0	129	78	115	0	0	0	0	0	0	Spring	2022
175	LS22-4	0.124962	0.182871	0.288589	0.120667	0.46	1.17387	0	0.933333	0	0	0.0666667	L	TNC_Dicert	san_lorenzo	Riffle	41	0	0	0	0	0	2	2	2	2022-05-13	2	0.331681	Afternoon	Morning	Morning	0	0	362	225	271	0	0	0	0	0	0	Spring	2022
176	LS22-5	0.448034	0.701006	0.416937	0.000666667	0.03	17.4438	0	0.133333	0.133333	0.333333	0.4	L	TNC_Dicert	san_lorenzo	Pool	14	0.25	25	0	0	75	4	10	7	2022-05-13	7	0.331681	Afternoon	Morning	Morning	0	0	226	150	227	0	0	0	0	0	0	Spring	2022
177	LS22-6	0.141217	0.243828	0.356667	0.074	0.21	1.1712	0	0.333333	0.4	0	0.266667	L	TNC_Dicert	san_lorenzo	Run	22	0	0	0	0	0	5	3	4	2022-05-13	4	0.331681	Afternoon	Morning	Morning	0	0	247	141	106	0	0	0	0	0	0	Spring	2022
178	LS22-7	0.294626	0.548613	0.47834	0.004	0.04	4.09704	0	0.133333	0.133333	0	0.733333	L	TNC_Dicert	san_lorenzo	Pool	11	0.1	0	1	0	100	5	7	8	2022-05-13	6.66667	0.331681	Afternoon	Morning	Morning	0	2	301	193	201	0	0	0	2	0	0	Spring	2022
179	LS22-8	0.104643	0.152393	0.239085	0.132	0.38	0.976152	0	0.933333	0.0666667	0	0	L	TNC_Dicert	san_lorenzo	Riffle	6	0	0	0	0	0	4	4	4	2022-05-13	4	0.331681	Afternoon	Morning	Morning	0	0	75	31	43	0	0	0	0	0	0	Spring	2022
180	LS22-9	0.171696	0.289546	0.426282	0.042	0.27	1.92632	0	0.2	0.266667	0.2	0.333333	L	TNC_Dicert	san_lorenzo	Run	45	0.005	0	1	0	100	4.5	5	3.5	2022-05-13	4.33333	0.331681	Afternoon	Morning	Morning	0	0	191	189	140	0	0	0	0	0	0	Spring	2022
181	MS22-1	0.355379	0.640049	0.509437	0.00666667	0.07	4.55914	0	0.2	0.0666667	0.733333	0	M	TNC_Dicert	san_lorenzo	Pool	37	0	0	0	0	0	10	8	7	2022-05-13	8.33333	0.272206	Morning	Morning	Morning	0	0	845	681	412	0	0	0	0	0	0	Spring	2022
182	MS22-2	0.24586	0.365742	0.40229	0.0493333	0.16	1.33024	0	0.2	0.266667	0.266667	0.266667	M	TNC_Dicert	san_lorenzo	Run	108	0.01	50	1	50	0	7	5	4	2022-05-13	5.33333	0.272206	Morning	Morning	Morning	1	0	1187	1118	837	0	0	0	1	0	0	Spring	2022
183	MS22-3	0.0629889	0.121914	0.482718	0.149333	0.36	0.864431	0	0.666667	0.266667	0	0.0666667	M	TNC_Dicert	san_lorenzo	Riffle	10	0.01	0	0	100	0	4	5	5	2022-05-13	4.66667	0.272206	Morning	Morning	Morning	0	0	113	109	67	0	0	0	0	0	0	Spring	2022
184	MS22-4	0.110739	0.152393	0.282346	0.0973333	0.19	0.556622	0	0.2	0.333333	0.0666667	0.4	M	TNC_Dicert	san_lorenzo	Run	18	0	0	1	0	0	4.5	4.5	4	2022-05-13	4.33333	0.272206	Morning	Morning	Morning	0	0	100	143	118	0	0	0	0	0	0	Spring	2022
185	MS22-5	0.118866	0.19811	0.291548	0.116667	0.36	0.892339	0.0666667	0.533333	0.133333	0	0.266667	M	TNC_Dicert	san_lorenzo	Riffle	26	0.01	0	0	0	100	4	3.5	3	2022-05-13	3.5	0.272206	Morning	Morning	Morning	0	0	148	212	153	0	0	0	0	0	0	Spring	2022
186	NS22-1	0.0365742	0.0761963	0.379275	0.004	0.03	2.0702	0	0.0666667	0.866667	0	0.0666667	N	TNC_Greer	san_lorenzo	Run	33	0	0	0	0	0	2	1.5	1.5	2022-05-16	1.66667	0.344233	Morning	Afternoon	Afternoon	4	19	310	17	0	0	0	0	23	0	22	Spring	2022
187	NS22-2	0.0660368	0.152393	0.690474	0.002	0.02	2.80306	0	0.333333	0.533333	0	0.133333	N	TNC_Greer	san_lorenzo	Pool	6	0	0	0	0	0	2	2	1.5	2022-05-16	1.83333	0.344233	Morning	Afternoon	Afternoon	0	0	117	0	0	0	0	0	0	0	11	Spring	2022
188	NS22-3	0.163568	0.304785	0.49609	0.000666667	0.01	3.87298	0	0.666667	0.2	0	0.133333	N	TNC_Greer	san_lorenzo	Pool	10	0	0	0	0	0	2	1.5	1	2022-05-16	1.5	0.344233	Morning	Afternoon	Afternoon	0	3	176	30	32	0	0	0	3	0	0	Spring	2022
189	OS22-1	0.186935	0.396221	0.678897	0.0266667	0.09	1.10397	0	0	0.4	0.2	0.4	O	TNC_Greer	san_lorenzo	Run	21	0.1	0	0	50	50	8	6.5	7.5	2022-05-16	7.33333	0.281237	Morning	Afternoon	Afternoon	12	7	1379	160	300	0	0	0	19	0	0	Spring	2022
190	OS22-2	0.225541	0.426699	0.544867	0.0233333	0.05	0.882284	0	0	0.666667	0	0.333333	O	TNC_Greer	san_lorenzo	Pool	10	0.25	0	0	0	100	6	5	5	2022-05-16	5.33333	0.281237	Morning	Afternoon	Afternoon	4	5	332	176	140	0	0	0	9	0	0	Spring	2022
191	OS22-3	0.232653	0.457178	0.502197	0.0566667	0.18	1.16804	0	0	0.6	0	0.4	O	TNC_Greer	san_lorenzo	Run	14	0.02	0	0	0	100	5	4.5	6	2022-05-16	5.16667	0.281237	Morning	Afternoon	Afternoon	1	1	266	164	173	0	0	0	2	0	0	Spring	2022
192	OS22-4	0.33628	0.701006	0.596908	0.0293333	0.14	1.23231	0	0	0.533333	0.0666667	0.4	O	TNC_Greer	san_lorenzo	Pool	7	0.2	50	0	50	0	5.5	5.5	6	2022-05-16	5.66667	0.281237	Morning	Afternoon	Afternoon	0	3	207	251	212	0	0	0	3	0	0	Spring	2022
193	OS22-5	0.161536	0.228589	0.287034	0.0393333	0.14	0.919013	0	0	0.466667	0.266667	0.266667	O	TNC_Greer	san_lorenzo	Run	38	0.05	50	1	0	50	55	6.5	5	2022-05-16	22.1667	0.281237	Morning	Afternoon	Afternoon	6	1	587	376	466	0	0	0	7	0	0	Spring	2022
194	OS22-6	0.0518135	0.121914	0.606848	0.117333	0.38	1.10536	0.133333	0.733333	0.133333	0	0	O	TNC_Greer	san_lorenzo	Riffle	19	0	0	0	0	0	4	3	2.5	2022-05-16	3.16667	0.281237	Morning	Afternoon	Afternoon	0	0	181	84	101	0	0	0	0	0	0	Spring	2022
195	OS22-7	0.210302	0.426699	0.491626	0.042	0.14	0.961689	0	0.4	0.0666667	0.0666667	0.466667	O	TNC_Greer	san_lorenzo	Run	74	0.07	0	0	100	0	4.5	4.5	3	2022-05-16	4	0.281237	Morning	Afternoon	Afternoon	4	34	1138	608	555	0	0	0	38	0	0	Spring	2022
196	QS22-1	0.0660368	0.121914	0.490829	0.00266667	0.01	2.22606	0	0.133333	0.533333	0	0.333333	Q	Menard	low	Pool	18	0	0	0	0	0	1	1.5	2	2022-05-16	1.5	0.224174	Afternoon	Afternoon	Afternoon	0	0	175	28	46	0	0	0	0	0	0	Spring	2022
197	QS22-2	0.343391	0.60957	0.593952	0	0.01	0	0	0.0666667	0	0.266667	0.666667	Q	Menard	low	Pool	10	0.4	0	0	0	100	3	3.5	3	2022-05-16	3.16667	0.224174	Afternoon	Afternoon	Afternoon	0	0	241	169	213	0	0	0	0	0	5	Spring	2022
198	QS22-3	0.113786	0.228589	0.490433	0	0.01	0	0	0.2	0.0666667	0.466667	0.266667	Q	Menard	low	Pool	9	0	0	0	0	0	1.5	1.5	1.5	2022-05-16	1.5	0.224174	Afternoon	Afternoon	Afternoon	0	0	180	79	51	0	0	0	0	0	0	Spring	2022
199	QS22-4	0.0548613	0.106675	0.533284	0.002	0.02	2.80306	0	0.533333	0.133333	0	0.333333	Q	Menard	low	Pool	14	0.2	0	0	0	100	5	1	1	2022-05-16	2.33333	0.224174	Afternoon	Afternoon	Afternoon	0	0	73	158	23	0	0	0	0	0	0	Spring	2022
200	RS22-1	0.564868	0.761963	0.24376	0.00933333	0.05	1.78673	0	0	0.4	0.0666667	0.533333	R	Reed	san_lorenzo	Pool	26	0.2	50	0	0	50	8	10	9	2022-05-14	9	0.339051	Morning	Afternoon	Morning	3	0	774	546	539	0	0	0	3	0	0	Spring	2022
201	RS22-2	0.325104	0.457178	0.204835	0.0406667	0.25	1.57308	0	0.2	0.333333	0	0.466667	R	Reed	san_lorenzo	Run	80	0.01	50	1	0	50	6	6	5	2022-05-14	5.66667	0.339051	Morning	Afternoon	Morning	3	1	1149	1069	1196	0	0	0	4	0	1	Spring	2022
202	RS22-3	0.201158	0.396221	0.541926	0.169333	0.6	1.13583	0	0.933333	0.0666667	0	0	R	Reed	san_lorenzo	Riffle	10	0	0	0	0	0	4	3	3	2022-05-14	3.33333	0.339051	Morning	Afternoon	Morning	1	0	101	75	79	0	0	0	1	0	0	Spring	2022
203	RS22-4	0.369806	0.883877	0.68611	0.036	0.17	1.26338	0	0.266667	0.266667	0	0.466667	R	Reed	san_lorenzo	Pool	8	0.7	0	1	0	100	4.5	3	3.5	2022-05-14	3.66667	0.339051	Morning	Afternoon	Morning	1	0	161	106	122	0	0	0	1	0	0	Spring	2022
204	RS22-5	0.187951	0.365742	0.410775	0.136667	0.6	1.27508	0.133333	0.666667	0.0666667	0	0.133333	R	Reed	san_lorenzo	Riffle	15	0	0	0	0	0	2	2.5	4.5	2022-05-14	3	0.339051	Morning	Afternoon	Morning	0	0	141	76	81	0	0	0	0	0	0	Spring	2022
205	RS22-6	0.222493	0.426699	0.494454	0.115333	0.59	1.44264	0	0.4	0.6	0	0	R	Reed	san_lorenzo	Run	21	0	0	0	0	0	2.5	4.5	5	2022-05-14	4	0.339051	Morning	Afternoon	Morning	0	0	76	67	63	0	0	0	0	0	0	Spring	2022
206	RS22-7	0.429747	0.899116	0.614962	0.0493333	0.16	0.868372	0	0.266667	0.6	0	0.133333	R	Reed	san_lorenzo	Pool	13	0.5	33	0	33	33	3	5	4.5	2022-05-14	4.16667	0.339051	Morning	Afternoon	Morning	0	0	219	160	152	0	0	0	0	0	0	Spring	2022
207	TS22-1	0.15544	0.350503	0.602306	0.00466667	0.02	1.78673	0	0.6	0.266667	0	0.133333	T	Cooney	usfs	Pool	20	0.1	0	1	0	100	3.5	4	2.5	2022-05-18	3.33333	0.267925	Morning	Morning	NA	4	11	505	249	0	1	0	0	15	1	89	Spring	2022
208	TS22-10	0.179823	0.380981	0.660489	0.00866667	0.04	2.03934	0	0.666667	0.2	0	0.133333	T	Cooney	usfs	Pool	13	0	0	1	0	0	1.5	3	3	2022-05-18	2.5	0.267925	Morning	Morning	NA	0	2	107	87	0	0	0	0	2	0	1	Spring	2022
209	TS22-11	0.0447018	0.0761963	0.454951	0.0246667	0.13	1.38642	0	0.466667	0.466667	0	0.0666667	T	Cooney	usfs	Riffle	11	0	0	0	0	0	2.5	3	2.5	2022-05-18	2.66667	0.267925	Morning	Morning	NA	0	0	79	62	0	0	0	0	0	0	0	Spring	2022
210	TS22-2	0.0386061	0.0914355	0.664999	0.014	0.04	0.800874	0.0666667	0.6	0.333333	0	0	T	Cooney	usfs	Riffle	16	0	0	0	0	0	15	1.5	2.5	2022-05-18	6.33333	0.267925	Morning	Morning	NA	0	0	144	37	0	0	0	0	0	0	0	Spring	2022
211	TS22-3	0.262115	0.487656	0.563341	-0.0613333	0.02	-4.23952	0	0.733333	0.266667	0	0	T	Cooney	usfs	Pool	14	0.05	0	1	50	50	3.5	2.5	2	2022-05-18	2.66667	0.267925	Morning	Morning	NA	1	8	452	200	0	1	3	0	9	4	176	Spring	2022
212	TS22-4	0.0365742	0.060957	0.439832	0.09	0.2	0.860663	0	0.866667	0.133333	0	0	T	Cooney	usfs	Riffle	9	0	0	0	0	0	2.5	3	2	2022-05-18	2.5	0.267925	Morning	Morning	NA	0	0	116	38	0	0	0	0	0	0	0	Spring	2022
213	TS22-5	0.0985472	0.21335	0.615419	0.01	0.05	1.46385	0	0.466667	0.266667	0	0.266667	T	Cooney	usfs	Pool	12	0	0	0	0	0	1.5	1.5	1.5	2022-05-18	1.5	0.267925	Morning	Morning	NA	0	0	97	60	0	0	0	0	0	0	0	Spring	2022
214	TS22-6	0.0863558	0.19811	0.502096	0.000666667	0.02	15.4919	0	0.533333	0.0666667	0	0.4	T	Cooney	usfs	Pool	9	0.1	0	1	0	100	1.5	2.5	2	2022-05-18	2	0.267925	Morning	Morning	NA	0	0	77	0	0	0	0	0	0	0	0	Spring	2022
215	TS22-7	0.0274307	0.060957	0.430331	0.01	0.01	0	0	0.733333	0.266667	0	0	T	Cooney	usfs	Riffle	35	0	0	0	0	0	1.5	1.5	2.5	2022-05-18	1.83333	0.267925	Morning	Morning	NA	0	0	162	0	0	0	0	0	0	0	0	Spring	2022
216	TS22-8	0.0751803	0.182871	0.595756	0.0146667	0.04	0.767361	0	0.6	0.4	0	0	T	Cooney	usfs	Pool	21	0	0	1	0	0	3	25	2.5	2022-05-18	10.1667	0.267925	Morning	Morning	NA	0	0	92	55	0	0	0	0	0	0	0	Spring	2022
217	TS22-9	0.0264147	0.060957	0.595844	0.0173333	0.15	2.13056	0	0.8	0.2	0	0	T	Cooney	usfs	Riffle	13	0	0	0	0	0	1	2	2.5	2022-05-18	1.83333	0.267925	Morning	Morning	NA	0	0	57	24	0	0	0	0	0	0	0	Spring	2022
218	US22-1	0.116834	0.19811	0.41443	0.113333	0.29	0.965802	0	0.333333	0.133333	0	0.533333	U	RivRanch	low	Riffle	17	0	0	0	0	0	5	3	5	2022-05-16	4.33333	0.232192	Afternoon	Afternoon	Afternoon	0	0	144	112	65	0	0	0	0	0	1	Spring	2022
219	US22-2	0.11785	0.182871	0.360703	0.109333	0.27	0.822057	0	0.133333	0.466667	0	0.4	U	RivRanch	low	Run	60	0.03	0	1	0	100	3.5	3	65	2022-05-16	23.8333	0.232192	Afternoon	Afternoon	Afternoon	0	0	480	413	46	0	0	0	0	0	11	Spring	2022
220	US22-3	0.0985472	0.152393	0.359666	0.115333	0.26	0.726069	0	0.2	0.4	0	0.4	U	RivRanch	low	Riffle	77	0	0	0	0	0	4	5	6.5	2022-05-16	5.16667	0.232192	Afternoon	Afternoon	Afternoon	0	0	369	372	400	0	0	0	0	0	0	Spring	2022
221	US22-4	0.371838	1.21914	0.77557	0.0446667	0.2	1.27454	0	0.0666667	0.133333	0.0666667	0.733333	U	RivRanch	low	Pool	10	0.8	50	1	0	50	4	4.5	4.5	2022-05-16	4.33333	0.232192	Afternoon	Afternoon	Afternoon	0	7	319	301	224	0	0	0	7	0	13	Spring	2022
222	US22-5	0.116834	0.19811	0.472009	0.118	0.42	1.07205	0	0.2	0.466667	0	0.333333	U	RivRanch	low	Riffle	22	0	0	0	0	0	8	8.5	7	2022-05-16	7.83333	0.232192	Afternoon	Afternoon	Afternoon	0	0	147	103	113	0	0	0	0	0	0	Spring	2022
223	VS22-1	0.298689	0.883877	0.945855	0.014	0.13	2.38129	0	0.2	0.2	0	0.6	V	NMDGF	nmdgf	Pool	16	0.5	50	1	20	30	4.5	6.5	5	2022-05-17	5.33333	0.361554	Morning	Afternoon	Morning	0	0	316	476	577	3	1	5	0	9	8	Spring	2022
224	VS22-10	0.0487656	0.0914355	0.475399	0.0806667	0.26	1.02704	0	0.666667	0.333333	0	0	V	NMDGF	nmdgf	Riffle	11	0	0	0	0	0	5.5	5	4.5	2022-05-17	5	0.361554	Morning	Afternoon	Morning	0	0	76	51	146	0	0	0	0	0	1	Spring	2022
225	VS22-11	0.231637	0.304785	0.241342	0.02	0.07	1.05221	0	0.533333	0.2	0.266667	0	V	NMDGF	nmdgf	Run	18	0	0	1	0	0	3	3.5	3.5	2022-05-17	3.33333	0.361554	Morning	Afternoon	Morning	1	0	245	130	40	0	0	0	1	0	5	Spring	2022
226	VS22-12	0.0731484	0.152393	0.600719	0.138	0.56	1.0234	0	0.6	0.4	0	0	V	NMDGF	nmdgf	Riffle	8	0	0	0	0	0	3	3	3.5	2022-05-17	3.16667	0.361554	Morning	Afternoon	Morning	0	1	52	63	55	0	0	0	1	0	3	Spring	2022
227	VS22-13	0.0985472	0.167632	0.378185	0.0706667	0.14	0.603858	0	0.4	0.4	0.0666667	0.133333	V	NMDGF	nmdgf	Pool	10	0	0	1	0	0	3	3.5	3	2022-05-17	3.16667	0.361554	Morning	Afternoon	Morning	1	0	102	37	73	0	0	0	1	0	1	Spring	2022
228	VS22-14	0.060957	0.121914	0.377964	0.123333	0.42	1.0093	0	0.533333	0.4	0	0.0666667	V	NMDGF	nmdgf	Riffle	12	0	0	0	0	0	3	3	3	2022-05-17	3	0.361554	Morning	Afternoon	Morning	0	0	81	70	0	0	0	0	0	0	0	Spring	2022
229	VS22-2	0.0934674	0.152393	0.452287	0.086	0.32	1.18239	0	0.733333	0.266667	0	0	V	NMDGF	nmdgf	Riffle	6	0.05	0	0	100	0	3	3	3.5	2022-05-17	3.16667	0.361554	Morning	Afternoon	Morning	0	0	65	44	61	0	0	0	0	0	0	Spring	2022
230	VS22-3	0.224525	0.41146	0.47405	0.0206667	0.07	1.45698	0	0.4	0.4	0	0.2	V	NMDGF	nmdgf	Pool	7	0.05	30	0	0	70	2.5	4	3.5	2022-05-17	3.33333	0.361554	Morning	Afternoon	Morning	0	1	169	162	140	0	0	0	1	0	1	Spring	2022
231	VS22-4	0.16052	0.259067	0.328609	0.038	0.13	0.985651	0	0.333333	0.466667	0	0.2	V	NMDGF	nmdgf	Run	36	0.15	0	1	0	100	4	2.5	4	2022-05-17	3.5	0.361554	Morning	Afternoon	Morning	4	2	419	219	299	0	0	0	6	0	9	Spring	2022
232	VS22-5	0.0741644	0.152393	0.508486	0.0946667	0.25	0.845887	0.0666667	0.866667	0.0666667	0	0	V	NMDGF	nmdgf	Riffle	55	0.04	0	0	0	100	3	2.5	3	2022-05-17	2.83333	0.361554	Morning	Afternoon	Morning	2	0	390	283	316	0	0	0	2	0	5	Spring	2022
233	VS22-6	0.0772122	0.152393	0.550547	0.0373333	0.2	1.56339	0	0.2	0.533333	0	0.266667	V	NMDGF	nmdgf	Pool	4	0.95	0	0	0	100	6	7	8	2022-05-17	7	0.361554	Morning	Afternoon	Morning	1	0	154	78	114	0	0	0	1	0	2	Spring	2022
234	VS22-7	0.0782282	0.182871	0.645536	0.056	0.12	0.670875	0	0.266667	0.666667	0	0.0666667	V	NMDGF	nmdgf	Run	16	0.03	0	1	0	100	4	4.5	4	2022-05-17	4.16667	0.361554	Morning	Afternoon	Morning	2	0	240	158	356	0	0	0	2	0	2	Spring	2022
235	VS22-8	0.0863558	0.152393	0.37534	0.148667	0.3	0.601024	0	0.666667	0.333333	0	0	V	NMDGF	nmdgf	Riffle	30	0	0	0	0	0	2.5	2.5	2.5	2022-05-17	2.5	0.361554	Morning	Afternoon	Morning	0	0	332	219	221	0	0	0	0	0	3	Spring	2022
236	VS22-9	0.207254	0.350503	0.435716	0.0186667	0.05	1.16081	0	0	0.333333	0	0.666667	V	NMDGF	nmdgf	Pool	9	0.7	0	1	0	100	4.5	4	4	2022-05-17	4.16667	0.361554	Morning	Afternoon	Morning	1	0	256	191	55	1	0	0	1	1	13	Spring	2022
237	WS22-1	0.060957	0.137153	0.64087	0.012	0.04	0.78427	0	1	0	0	0	W	Cooney	usfs	Run	11	0	0	1	0	0	3	2.5	2	2022-05-15	2.5	0.262939	Morning	Morning	Morning	0	12	184	99	86	0	0	0	12	0	22	Spring	2022
238	WS22-10	0.106675	0.21335	0.542642	0.0453333	0.15	0.869923	0.0666667	0.933333	0	0	0	W	Cooney	usfs	Pool	5	0	0	1	0	0	1.5	1.5	2	2022-05-15	1.66667	0.262939	Morning	Morning	Morning	0	15	61	44	42	0	0	0	15	0	11	Spring	2022
239	WS22-11	0.0345423	0.121914	1.09936	0.0166667	0.1	1.63007	0	0.866667	0.0666667	0	0.0666667	W	Cooney	usfs	Riffle	61	0	0	0	0	0	1	3	1	2022-05-15	1.66667	0.262939	Morning	Morning	Morning	0	3	353	254	221	0	0	0	3	0	8	Spring	2022
240	WS22-12	0.139185	0.335264	0.631503	0.00733333	0.02	1.08928	0.133333	0.733333	0	0	0.133333	W	Cooney	usfs	Pool	6	0.7	0	0	0	100	1	1.5	3	2022-05-15	1.83333	0.262939	Morning	Morning	Morning	0	0	51	53	154	0	0	2	0	2	0	Spring	2022
241	WS22-13	0.123946	0.19811	0.498057	-0.00266667	0.06	-11.2916	0.133333	0.866667	0	0	0	W	Cooney	usfs	Pool	11	0	0	0	0	0	1	1	0.75	2022-05-15	0.916667	0.262939	Morning	Morning	Morning	0	0	38	22	19	0	0	0	0	0	0	Spring	2022
242	WS22-14	0.17068	0.274307	0.369986	0.000666667	0.02	16.4968	0.133333	0.866667	0	0	0	W	Cooney	usfs	Pool	17	0.02	0	0	100	0	2	1.5	1.5	2022-05-15	1.66667	0.262939	Morning	Morning	Morning	3	7	189	90	52	0	0	0	10	0	142	Spring	2022
243	WS22-2	0.0294626	0.0914355	0.793318	0.0266667	0.22	2.08631	0	1	0	0	0	W	Cooney	usfs	Riffle	13	0	0	0	0	0	1.5	4.5	4	2022-05-15	3.33333	0.262939	Morning	Morning	Morning	0	0	157	108	91	0	0	0	0	0	8	Spring	2022
244	WS22-3	0.114802	0.243828	0.614209	0.00666667	0.02	2.38298	0.0666667	0.6	0.266667	0	0.0666667	W	Cooney	usfs	Pool	18	0.1	0	1	0	100	3	4	2.5	2022-05-15	3.16667	0.262939	Morning	Morning	Morning	6	23	620	345	258	5	3	1	29	9	307	Spring	2022
245	WS22-4	0.040638	0.152393	0.892679	0.0446667	0.22	1.25186	0	1	0	0	0	W	Cooney	usfs	Riffle	10	0	0	0	0	0	2	2	1.5	2022-05-15	1.83333	0.262939	Morning	Morning	Morning	0	1	169	95	68	0	0	0	1	0	28	Spring	2022
246	WS22-5	0.081276	0.182871	0.612372	0.0186667	0.05	0.855866	0	0.6	0.2	0	0.2	W	Cooney	usfs	Pool	6	0.01	0	0	0	100	2	2.5	2.5	2022-05-15	2.33333	0.262939	Morning	Morning	Morning	0	2	159	63	76	0	0	0	2	0	51	Spring	2022
247	WS22-6	0.200142	0.380981	0.584056	0.00666667	0.02	1.08562	0.133333	0.4	0	0	0.466667	W	Cooney	usfs	Pool	3	0.4	0	1	50	50	0.75	0.75	0.6	2022-05-15	0.7	0.262939	Morning	Morning	Morning	0	0	38	32	51	0	0	0	0	0	0	Spring	2022
248	WS22-7	0.0457178	0.121914	0.666667	0.0326667	0.7	9.62251	0	0.933333	0.0666667	0	0	W	Cooney	usfs	Riffle	19	0	0	0	0	0	2	1	1.5	2022-05-15	1.5	0.262939	Morning	Morning	Morning	2	1	229	162	104	0	0	0	3	0	63	Spring	2022
249	WS22-8	0.13309	1.21914	2.27097	0.0333333	0.13	1.34004	0.0666667	0.8	0	0	0.133333	W	Cooney	usfs	Pool	7	0	0	1	0	0	1.2	1.2	1.8	2022-05-15	1.4	0.262939	Morning	Morning	Morning	0	1	85	55	49	0	0	0	1	0	24	Spring	2022
250	WS22-9	0.0487656	0.152393	0.730017	0.0652667	0.29	1.47602	0.0666667	0.933333	0	0	0	W	Cooney	usfs	Riffle	4	0	0	0	0	0	2	2.5	2	2022-05-15	2.16667	0.262939	Morning	Morning	Morning	0	0	29	24	30	0	0	0	0	0	2	Spring	2022
251	YS22-1	0.0477497	0.152393	0.948796	0.000666667	0.01	3.87298	0	0.866667	0	0	0.133333	Y	Cooney	usfs	Pool	5	0	0	0	0	0	1	1	0.5	2022-05-15	0.833333	0.253188	Afternoon	Morning	Morning	0	0	60	32	0	0	0	0	0	0	0	Spring	2022
252	YS22-3	0.0914355	0.182871	0.584183	0.00666667	0.08	3.19039	0	0.866667	0	0	0.133333	Y	Cooney	usfs	Pool	1	0.2	100	1	0	0	1	1	0.5	2022-05-15	0.833333	0.253188	Afternoon	Morning	Morning	0	0	63	348	6	0	0	0	0	0	0	Spring	2022
253	YS22-4	0.0436859	0.152393	0.811339	0.0346667	0.33	2.49783	0	0.933333	0.0666667	0	0	Y	Cooney	usfs	Riffle	95	0	0	0	0	0	2.5	1.8	1	2022-05-15	1.76667	0.253188	Afternoon	Morning	Morning	0	0	792	85	348	0	0	0	0	0	0	Spring	2022
254	YS22-5	0.104643	0.304785	0.804964	0.0373333	0.26	1.7896	0	0.933333	0.0666667	0	0	Y	Cooney	usfs	Pool	10	0	0	1	0	0	1.5	2	2.5	2022-05-15	2	0.253188	Afternoon	Morning	Morning	0	0	196	72	76	0	0	0	0	0	13	Spring	2022
255	YS22-6	0.0507975	0.121914	0.617599	0.0573333	0.25	1.21463	0	1	0	0	0	Y	Cooney	usfs	Riffle	10	0	0	0	0	0	2	2.5	3	2022-05-15	2.5	0.253188	Afternoon	Morning	Morning	0	0	121	248	55	0	0	0	0	0	0	Spring	2022
256	YS22-7	0.121914	0.350503	0.786323	0.0133333	0.04	1.40789	0.0666667	0.733333	0.0666667	0	0.133333	Y	Cooney	usfs	Pool	19	0.05	0	1	0	100	3.5	3.5	5	2022-05-15	4	0.253188	Afternoon	Morning	Morning	3	3	600	186	243	2	0	1	6	3	112	Spring	2022
257	YS22-8	0.0436859	0.0761963	0.369802	0.0593333	0.22	1.31859	0	0.933333	0.0666667	0	0	Y	Cooney	usfs	Riffle	23	0	0	0	0	0	3	2	2.5	2022-05-15	2.5	0.253188	Afternoon	Morning	Morning	0	0	355	99	175	0	0	0	0	0	3	Spring	2022
258	YS22-9	0.123946	0.304785	0.761993	0.0233333	0.06	0.911539	0	0.666667	0.2	0	0.133333	Y	Cooney	usfs	Pool	6	0.2	33	0	33	33	3	2.5	2.5	2022-05-15	2.66667	0.253188	Afternoon	Morning	Morning	1	2	217	0	86	0	0	0	3	0	36	Spring	2022
259	ZS22-1	0.244844	0.457178	0.496515	0.048	0.21	1.3039	0	0.266667	0.4	0	0.333333	Z	TNC_Barn	tnc_high	Run	16	0.05	70	0	0	30	5	5	5	2022-05-11	5	0.430396	Afternoon	Morning	Afternoon	1	1	511	318	233	0	3	1	2	4	43	Spring	2022
260	ZS22-2	0.118866	0.182871	0.391273	0.122667	0.33	0.950432	0	0.8	0.0666667	0	0.133333	Z	TNC_Barn	tnc_high	Run	21	0.02	0	0	0	100	6	6	4	2022-05-11	5.33333	0.430396	Afternoon	Morning	Afternoon	0	1	389	211	107	0	0	0	1	0	9	Spring	2022
261	ZS22-3	0.148329	0.304785	0.450295	0.133333	0.39	0.959073	0	0.6	0.2	0	0.2	Z	TNC_Barn	tnc_high	Run	15	0.1	25	1	0	75	4.5	3	2.5	2022-05-11	3.33333	0.430396	Afternoon	Morning	Afternoon	1	1	342	0	218	2	1	1	2	4	0	Spring	2022
262	ZS22-4	0.0934674	0.182871	0.417352	0.323333	0.95	0.823572	0	1	0	0	0	Z	TNC_Barn	tnc_high	Riffle	11	0	0	0	0	0	1.5	1.5	1	2022-05-11	1.33333	0.430396	Afternoon	Morning	Afternoon	0	0	67	53	67	0	0	0	0	0	0	Spring	2022
263	ZS22-5	0.281418	0.548613	0.572307	0.042	0.11	0.914201	0	0.133333	0.2	0.0666667	0.6	Z	TNC_Barn	tnc_high	Pool	18	0.2	50	1	0	50	7	4	4.5	2022-05-11	5.16667	0.430396	Afternoon	Morning	Afternoon	0	0	450	0	509	1	1	1	0	3	0	Spring	2022
264	ZS22-6	0.0802601	0.152393	0.450848	0.275333	0.75	0.711698	0	0.733333	0.266667	0	0	Z	TNC_Barn	tnc_high	Riffle	7	0.4	0	0	0	100	3	2	3	2022-05-11	2.66667	0.430396	Afternoon	Morning	Afternoon	0	0	52	93	38	0	0	0	0	0	0	Spring	2022
265	ZS22-7	0.143249	0.304785	0.495403	0.112	0.23	0.800874	0.0666667	0.666667	0.133333	0	0.133333	Z	TNC_Barn	tnc_high	Run	15	0.04	0	1	100	0	4.5	3.5	3.5	2022-05-11	3.83333	0.430396	Afternoon	Morning	Afternoon	0	0	202	151	131	0	0	0	0	0	10	Spring	2022
266	ZS22-8	0.113786	0.182871	0.364559	0.150667	0.32	0.609581	0	0.933333	0.0666667	0	0	Z	TNC_Barn	tnc_high	Riffle	32	0	0	0	0	0	6	5	2.9	2022-05-11	4.63333	0.430396	Afternoon	Morning	Afternoon	0	0	313	310	186	0	0	0	0	0	5	Spring	2022
267	ZS22-9	0.260083	0.457178	0.486447	0.0513333	0.14	0.998396	0	0.266667	0.133333	0	0.6	Z	TNC_Barn	tnc_high	Pool	19	0.3	33	0	33	33	5	5	5	2022-05-11	5	0.430396	Afternoon	Morning	Afternoon	1	1	560	512	361	2	9	0	2	11	25	Spring	2022
268	EV22-1	0.278384	0.51816	0.437695	0.916667	1.52	0.342767	0	0.4	0.266667	0	0.333333	E	TNC_Upper	tnc_high	Riffle	35	0.01	0	0	100	0	4	5	6	2022-07-31	5	0.329336	Afternoon	Morning	Morning	0	0	70	87	144	0	0	0	0	0	0	Summer	2022
269	EV22-2	0.331216	0.54864	0.266864	0.72	1.12	0.397301	0	0.0666667	0.333333	0	0.6	E	TNC_Upper	tnc_high	Run	42	0.05	0	1	0	100	7	5	6.5	2022-07-31	6.16667	0.329336	Afternoon	Morning	Morning	0	0	113	187	412	0	0	1	0	1	0	Summer	2022
270	EV22-3	0.219456	0.4572	0.5095	0.642	1.57	0.790197	0	0.733333	0.0666667	0	0.2	E	TNC_Upper	tnc_high	Riffle	45	0.01	0	0	100	0	7	9	10	2022-07-31	8.66667	0.329336	Afternoon	Morning	Morning	0	0	161	42	157	0	0	0	0	0	2	Summer	2022
271	EV22-4	0.296672	0.67056	0.56469	0.562	0.97	0.573243	0.0666667	0	0.4	0	0.533333	E	TNC_Upper	tnc_high	Run	20	0.05	0	1	0	100	10	6	7	2022-07-31	7.66667	0.329336	Afternoon	Morning	Morning	0	0	57	81	209	0	0	1	0	1	0	Summer	2022
272	EV22-5	0.29464	0.4572	0.296918	0.653333	1.3	0.558611	0	0.6	0.0666667	0	0.333333	E	TNC_Upper	tnc_high	Riffle	90	0	0	0	0	0	6.5	7	5	2022-07-31	6.16667	0.329336	Afternoon	Morning	Morning	0	0	169	231	527	0	0	1	0	1	0	Summer	2022
273	FV22-1	0.276352	0.51816	0.444056	0.733333	1.23	0.422528	0	0.266667	0.4	0	0.333333	F	TNC_Upper	tnc_high	Riffle	26	0.03	50	0	0	50	9	10	8	2022-07-31	9	0.280838	Afternoon	Morning	Morning	0	0	200	53	221	0	0	1	0	1	1	Summer	2022
274	FV22-2	0.308864	0.42672	0.241342	0.762	1.7	0.435795	0	0.0666667	0.533333	0	0.4	F	TNC_Upper	tnc_high	Run	10	0.0025	50	1	0	50	9	8	6	2022-07-31	7.66667	0.280838	Afternoon	Morning	Morning	0	0	60	69	119	0	0	0	0	0	0	Summer	2022
275	FV22-3	0.224536	0.33528	0.269628	0.848667	1.46	0.317362	0	0.6	0.333333	0	0.0666667	F	TNC_Upper	tnc_high	Riffle	55	0	0	0	0	0	6	9	10	2022-07-31	8.33333	0.280838	Afternoon	Morning	Morning	0	0	182	93	204	0	0	0	0	0	0	Summer	2022
276	FV22-4	0.310896	0.4572	0.374607	0.714667	0.94	0.229669	0	0	0.266667	0	0.733333	F	TNC_Upper	tnc_high	Run	51	0.005	0	1	50	50	10	8	7	2022-07-31	8.33333	0.280838	Afternoon	Morning	Morning	0	0	173	162	213	0	0	0	0	0	0	Summer	2022
277	FV22-5	0.280416	0.48768	0.336781	0.859333	1.39	0.382263	0.0666667	0.666667	0.2	0	0.0666667	F	TNC_Upper	tnc_high	Riffle	19	0	0	0	0	0	6.5	7	8	2022-07-31	7.16667	0.280838	Afternoon	Morning	Morning	0	0	57	45	71	0	0	0	0	0	0	Summer	2022
278	FV22-6	0.388112	0.85344	0.559639	0.674667	0.94	0.439477	0.0666667	0.266667	0.333333	0	0.333333	F	TNC_Upper	tnc_high	Run	14	0.03	0	1	0	100	8	7	8	2022-07-31	7.66667	0.280838	Afternoon	Morning	Morning	0	0	86	63	103	0	0	0	0	0	0	Summer	2022
279	FV22-7	0.300736	0.4572	0.310895	0.996667	1.58	0.324427	0	0.4	0.533333	0	0.0666667	F	TNC_Upper	tnc_high	Riffle	23	0	0	0	0	0	6	8	7	2022-07-31	7	0.280838	Afternoon	Morning	Morning	0	0	35	52	91	0	0	0	0	0	0	Summer	2022
280	GV22-1	0.359664	0.54864	0.465496	0.608	1.06	0.503277	0	0.666667	0.0666667	0.266667	0	G	TNC_Barn	tnc_high	Riffle	89	0.03	0	1	0	100	8	7	6	2022-07-31	7	0.367663	Morning	Morning	Morning	0	0	224	186	433	0	0	0	0	0	0	Summer	2022
281	GV22-2	0.312928	0.54864	0.414009	0.726	1.34	0.587157	0	0.466667	0.333333	0.2	0	G	TNC_Barn	tnc_high	Riffle	93	0.01	0	1	0	100	7	7	8.5	2022-07-31	7.5	0.367663	Morning	Morning	Morning	0	0	224	186	362	0	0	0	0	0	0	Summer	2022
282	HV22-1	0.276352	0.51816	0.466947	1.09733	1.83	0.433726	0	0.333333	0.4	0.2	0.0666667	H	TNC_Barn	tnc_high	Riffle	96	0.02	0	1	0	100	7	7	9	2022-07-31	7.66667	0.341908	Morning	Morning	Morning	0	0	127	223	355	0	0	0	0	0	0	Summer	2022
283	HV22-2	0.256032	0.51816	0.518526	0.741333	1.45	0.536109	0	0.333333	0.4	0.2	0.0666667	H	TNC_Barn	tnc_high	Riffle	74	0.02	0	1	0	100	13	13	16	2022-07-31	14	0.341908	Morning	Morning	Morning	0	0	128	223	358	0	0	0	0	0	0	Summer	2022
284	IV22-1	0.316992	0.762	0.641735	0.286667	0.89	0.951562	0.0666667	0.2	0.266667	0.2	0.266667	I	NMDGF	nmdgf	Run	15	0.02	0	1	0	100	8	7	6	2022-07-26	7	0.318758	Morning	Afternoon	Morning	0	0	215	118	90	0	0	0	0	0	0	Summer	2022
285	IV22-2	0.18288	0.33528	0.38447	0.623333	1.28	0.490015	0	0.933333	0.0666667	0	0	I	NMDGF	nmdgf	Riffle	16	0	0	0	0	0	7	8	7.5	2022-07-26	7.5	0.318758	Morning	Afternoon	Morning	0	0	153	179	39	0	0	0	0	0	0	Summer	2022
286	IV22-3	0.302768	0.71628	0.577957	0.417333	0.61	0.483787	0	0.533333	0.333333	0.0666667	0.0666667	I	NMDGF	nmdgf	Run	19	0.02	50	1	0	50	6	6	4	2022-07-26	5.33333	0.318758	Morning	Afternoon	Morning	0	0	178	92	86	0	0	0	0	0	0	Summer	2022
287	IV22-4	0.21336	0.33528	0.269975	0.742	1.18	0.417361	0	1	0	0	0	I	NMDGF	nmdgf	Riffle	8	0	0	0	0	0	6	6	6	2022-07-26	6	0.318758	Morning	Afternoon	Morning	0	0	66	554	98	0	0	0	0	0	0	Summer	2022
288	IV22-5	0.35052	0.70104	0.623814	0.394667	0.91	0.667556	0	0.466667	0.4	0	0.133333	I	NMDGF	nmdgf	Pool	10	0.4	50	1	0	50	6.5	8	5	2022-07-26	6.5	0.318758	Morning	Afternoon	Morning	0	0	145	0	475	0	0	0	0	0	0	Summer	2022
289	IV22-6	0.206248	0.39624	0.424353	0.588	0.84	0.314918	0	0.666667	0.333333	0	0	I	NMDGF	nmdgf	Riffle	142	0.01	50	0	0	50	6.5	5.5	7	2022-07-26	6.33333	0.318758	Morning	Afternoon	Morning	0	0	1070	0	0	0	0	0	0	0	0	Summer	2022
290	JV22-1	0.336296	0.70104	0.543933	0.394	0.81	0.844337	0.0666667	0.533333	0	0	0.4	J	NMDGF	nmdgf	Run	9	0.02	0	0	100	0	6	4	6	2022-07-26	5.33333	0.362688	Morning	Morning	Morning	0	0	74	54	44	0	0	0	0	0	0	Summer	2022
291	JV22-10	0.252984	0.4572	0.407176	0.480667	0.75	0.374766	0	0.133333	0.466667	0.0666667	0.333333	J	NMDGF	nmdgf	Run	32	0.25	0	1	0	100	6	6	7	2022-07-26	6.33333	0.362688	Morning	Morning	Morning	0	0	212	0	0	0	0	0	0	0	0	Summer	2022
292	JV22-2	0.328168	0.73152	0.5553	0.365333	0.84	0.778676	0	0.733333	0.133333	0	0.133333	J	NMDGF	nmdgf	Pool	NA	0.05	0	1	100	0	6	10	11	2022-07-26	9	0.362688	Morning	Morning	Morning	0	0	109	104	774	0	0	0	0	0	0	Summer	2022
293	JV22-3	0.188976	0.27432	0.219379	0.555333	0.75	0.33439	0	0.933333	0	0	0.0666667	J	NMDGF	nmdgf	Riffle	15	0.01	75	0	25	0	7	7	6.5	2022-07-26	6.83333	0.362688	Morning	Morning	Morning	0	0	73	347	205	0	0	0	0	0	0	Summer	2022
294	JV22-4	0.250952	0.54864	0.565447	0.422667	0.75	0.482098	0	0.466667	0.333333	0.0666667	0.133333	J	NMDGF	nmdgf	Run	23	0.03	100	1	0	0	7	8	8	2022-07-26	7.66667	0.362688	Morning	Morning	Morning	0	0	167	47	404	0	0	0	0	0	0	Summer	2022
295	JV22-5	0.205232	0.33528	0.260078	0.505333	0.82	0.463902	0	0.666667	0.266667	0	0.0666667	J	NMDGF	nmdgf	Riffle	24	0	0	0	0	0	7	7	6	2022-07-26	6.66667	0.362688	Morning	Morning	Morning	0	0	110	104	265	0	0	0	0	0	0	Summer	2022
296	JV22-6	0.26924	0.54864	0.562658	0.505333	0.82	0.463902	0	0.4	0.4	0	0.2	J	NMDGF	nmdgf	Run	16	0.03	0	1	50	50	6	6	5	2022-07-26	5.66667	0.362688	Morning	Morning	Morning	0	0	62	281	115	0	0	0	0	0	0	Summer	2022
297	JV22-7	0.195072	0.39624	0.520908	0.678667	1.32	0.537188	0	0.533333	0.4	0	0.0666667	J	NMDGF	nmdgf	Riffle	16	0.03	10	0	0	90	8	6	4	2022-07-26	6	0.362688	Morning	Morning	Morning	0	0	109	0	0	0	0	0	0	0	0	Summer	2022
298	JV22-8	0.35052	0.67056	0.444913	0.382	0.7	0.578731	0	0	0.733333	0	0.266667	J	NMDGF	nmdgf	Run	13	0.04	0	1	0	100	8	7	6	2022-07-26	7	0.362688	Morning	Morning	Morning	0	0	135	0	0	0	0	0	0	0	0	Summer	2022
299	JV22-9	0.207264	0.3048	0.26189	0.644667	0.95	0.325901	0	1	0	0	0	J	NMDGF	nmdgf	Riffle	39	0.01	0	0	20	80	6	6	6	2022-07-26	6	0.362688	Morning	Morning	Morning	0	0	242	0	0	0	0	0	0	0	0	Summer	2022
300	KV22-1	0.459232	0.88392	0.519269	0.784	1.42	0.622985	0	0.0666667	0.333333	0.266667	0.333333	K	TNC_Dicert	san_lorenzo	Riffle	31	0.02	0	0	0	100	6	5	8	2022-08-01	6.33333	0.299542	Morning	Morning	Afternoon	0	0	99	49	157	0	0	0	0	0	0	Summer	2022
301	KV22-2	0.449072	0.54864	0.17298	0.911333	1.56	0.412719	0	0.2	0.4	0	0.4	K	TNC_Dicert	san_lorenzo	Run	67	0	0	1	0	0	9	7.5	7.5	2022-08-01	8	0.299542	Morning	Morning	Afternoon	0	0	124	226	309	0	0	0	0	0	0	Summer	2022
302	KV22-3	0.329184	0.54864	0.418792	0.964667	1.39	0.345611	0	0.733333	0	0.2	0.0666667	K	TNC_Dicert	san_lorenzo	Riffle	86	0	0	0	0	0	6	11	10	2022-08-01	9	0.299542	Morning	Morning	Afternoon	0	0	254	421	247	0	0	0	0	0	0	Summer	2022
303	KV22-4	0.41148	0.9144	0.494334	0.533333	0.99	0.669084	0	0.133333	0.2	0.466667	0.2	K	TNC_Dicert	san_lorenzo	Pool	22	0.05	0	0	0	100	5	5.5	4.5	2022-08-01	5	0.299542	Morning	Morning	Afternoon	0	0	139	56	83	0	0	0	0	0	0	Summer	2022
304	LV22-1	0.230632	0.33528	0.328376	0.585333	0.92	0.362807	0	0.466667	0.4	0.133333	0	L	TNC_Dicert	san_lorenzo	Riffle	38	0.02	100	0	0	0	6	6	5	2022-07-27	5.66667	0.295471	Morning	Morning	Afternoon	0	0	280	57	90	0	0	0	0	0	0	Summer	2022
305	LV22-2	0.302768	0.64008	0.486858	0.218	0.76	4.2763	0	0.2	0.466667	0.333333	0	L	TNC_Dicert	san_lorenzo	Run	21	0	0	1	0	0	6	4.4	4	2022-07-27	4.8	0.295471	Morning	Morning	Afternoon	0	0	84	75	84	0	0	0	0	0	0	Summer	2022
306	LV22-3	0.195072	0.3048	0.299972	0.615333	1.09	0.330887	0	0.533333	0.333333	0.133333	0	L	TNC_Dicert	san_lorenzo	Riffle	35	0	0	0	0	0	5	4.9	6	2022-07-27	5.3	0.295471	Morning	Morning	Afternoon	0	0	172	46	84	0	0	0	0	0	0	Summer	2022
307	LV22-4	0.511048	0.88392	0.442442	0.0626667	0.21	1.41379	0	0	0.0666667	0.8	0.133333	L	TNC_Dicert	san_lorenzo	Pool	12	0.5	0	0	0	100	3	3.5	9	2022-07-27	5.16667	0.295471	Morning	Morning	Afternoon	0	0	235	104	86	0	0	0	0	0	0	Summer	2022
308	LV22-5	0.280416	0.4572	0.421377	0.197333	0.55	1.09267	0	0.266667	0.533333	0.2	0	L	TNC_Dicert	san_lorenzo	Run	33	0.01	0	1	0	100	8	6	7	2022-07-27	7	0.295471	Morning	Morning	Afternoon	0	0	331	67	119	0	0	0	0	0	0	Summer	2022
309	LV22-6	0.399288	0.6096	0.375135	0.957333	1.45	0.449779	0	0.466667	0.266667	0.2	0.0666667	L	TNC_Dicert	san_lorenzo	Riffle	45	0	0	0	0	0	7	6.5	6	2022-07-27	6.5	0.295471	Morning	Morning	Afternoon	0	0	349	0	226	0	0	0	0	0	0	Summer	2022
310	MV22-1	0.275336	0.39624	0.309219	0.591333	0.77	0.245884	0	0.333333	0.266667	0.2	0.2	M	TNC_Dicert	san_lorenzo	Run	90	0.01	0	1	50	50	4	6	4.5	2022-07-27	4.83333	0.25524	Morning	Morning	Afternoon	0	0	379	221	131	0	0	0	0	0	0	Summer	2022
311	MV22-2	0.207264	0.39624	0.389874	0.629333	1.18	0.537827	0	0.4	0.333333	0.2	0.0666667	M	TNC_Dicert	san_lorenzo	Riffle	13	0.05	0	0	0	100	4.5	5	5.5	2022-07-27	5	0.25524	Morning	Morning	Afternoon	0	0	62	77	132	0	0	0	0	0	0	Summer	2022
312	MV22-3	0.37592	0.64008	0.406177	0.480667	1	0.566131	0	0.0666667	0.266667	0.133333	0.533333	M	TNC_Dicert	san_lorenzo	Run	45	0	0	1	0	0	4.5	3.5	10	2022-07-27	6	0.25524	Morning	Morning	Afternoon	0	0	175	238	86	0	0	0	0	0	0	Summer	2022
313	MV22-4	0.427736	0.54864	0.217338	1.078	1.43	0.264761	0	0	0.133333	0.0666667	0.8	M	TNC_Dicert	san_lorenzo	Riffle	45	0	0	0	0	0	7	6.5	6	2022-07-27	6.5	0.25524	Morning	Morning	Afternoon	0	0	338	0	157	0	0	0	0	0	0	Summer	2022
314	NV22-1	0.278384	0.36576	0.17975	0.728667	1.05	0.383874	0	0.466667	0.266667	0	0.266667	N	TNC_Greer	san_lorenzo	Riffle	39	0	0	0	0	0	4.5	5.5	5.5	2022-07-28	5.16667	0.30105	Morning	Afternoon	Afternoon	0	0	239	92	126	0	0	0	0	0	0	Summer	2022
315	NV22-2	0.326136	0.4572	0.323651	0.532	0.79	0.283757	0	0	0.133333	0.2	0.666667	N	TNC_Greer	san_lorenzo	Run	53	0	0	1	0	0	6	5.5	5	2022-07-28	5.5	0.30105	Morning	Afternoon	Afternoon	0	0	295	204	531	0	0	0	0	0	0	Summer	2022
316	NV22-3	0.257048	0.36576	0.244316	0.838667	1.15	0.280283	0	0.6	0.266667	0.0666667	0.0666667	N	TNC_Greer	san_lorenzo	Riffle	80	0	0	0	0	0	5	5	4.5	2022-07-28	4.83333	0.30105	Morning	Afternoon	Afternoon	0	0	441	0	0	0	0	0	0	0	0	Summer	2022
317	OV22-1	0.262128	0.381	0.346894	0.474	0.9	0.563436	0	0	0.4	0.2	0.4	O	TNC_Greer	san_lorenzo	Run	89	0.02	0	1	0	100	9	6	7	2022-07-28	7.33333	0.295061	Morning	Afternoon	Afternoon	0	0	638	210	286	0	0	0	0	0	0	Summer	2022
318	OV22-2	0.231648	0.42672	0.416238	0.616	1	0.532959	0	0.466667	0.266667	0.0666667	0.2	O	TNC_Greer	san_lorenzo	Riffle	28	0.05	0	0	0	100	6	7.5	7	2022-07-28	6.83333	0.295061	Morning	Afternoon	Afternoon	0	0	124	103	180	0	0	0	0	0	0	Summer	2022
319	OV22-3	0.393192	0.5334	0.241699	0.498	0.75	0.349553	0	0.133333	0.333333	0.266667	0.266667	O	TNC_Greer	san_lorenzo	Run	64	0	0	1	0	0	7	6.5	4.5	2022-07-28	6	0.295061	Morning	Afternoon	Afternoon	0	0	404	222	197	0	0	0	0	0	0	Summer	2022
320	OV22-4	0.260096	0.3048	0.189822	0.788667	1.1	0.282587	0	0.466667	0.266667	0.0666667	0.2	O	TNC_Greer	san_lorenzo	Riffle	11	0	0	0	0	0	6	6	5.5	2022-07-28	5.83333	0.295061	Morning	Afternoon	Afternoon	0	0	105	24	56	0	0	0	0	0	0	Summer	2022
321	QV22-1	0.192024	0.39624	0.454732	0.708	1.52	0.544426	0	0.466667	0.266667	0.0666667	0.2	Q	Menard	low	Riffle	68	0	0	0	0	0	9	4.5	4.5	2022-07-26	6	0.215947	Afternoon	Afternoon	Afternoon	0	0	460	167	205	0	0	0	0	0	0	Summer	2022
322	QV22-2	0.200152	0.56388	0.705448	0.372667	0.6	0.396644	0	0.133333	0.466667	0.0666667	0.333333	Q	Menard	low	Run	53	0	0	0	0	0	10	10	10	2022-07-26	10	0.215947	Afternoon	Afternoon	Afternoon	0	0	487	175	173	0	0	0	0	0	0	Summer	2022
323	QV22-3	0.244856	0.48768	0.59952	0.308667	0.73	0.892284	0	0.266667	0.466667	0.266667	0	Q	Menard	low	Pool	18	0.02	100	1	0	0	9	6	5.5	2022-07-26	6.83333	0.215947	Afternoon	Afternoon	Afternoon	0	0	135	37	133	0	0	0	0	0	0	Summer	2022
324	QV22-4	0.169672	0.51816	0.707138	0.512	0.88	0.480303	0	0.266667	0.666667	0	0.0666667	Q	Menard	low	Riffle	10	0.02	25	0	0	75	6	7	8	2022-07-26	7	0.215947	Afternoon	Afternoon	Afternoon	0	0	94	0	31	0	0	0	0	0	0	Summer	2022
325	RV22-1	0.246888	0.5334	0.551721	0.382667	0.66	0.563815	0	0	0.2	0	0.8	R	Reed	san_lorenzo	Run	27	0.04	0	1	25	75	8	6.5	7	2022-07-28	7.16667	0.302805	Afternoon	Afternoon	Morning	1	0	154	153	155	0	0	0	1	0	0	Summer	2022
326	RV22-2	0.188976	0.3048	0.349935	0.526667	0.96	0.367104	0	0.533333	0.333333	0	0.133333	R	Reed	san_lorenzo	Riffle	113	0.01	0	0	25	75	8	8	6.5	2022-07-28	7.5	0.302805	Afternoon	Afternoon	Morning	0	0	440	285	326	0	0	0	0	0	0	Summer	2022
327	RV22-3	0.312928	0.64008	0.491813	0.446667	0.69	0.510152	0	0.333333	0.133333	0	0.533333	R	Reed	san_lorenzo	Run	24	0.05	0	1	20	80	5	4	8	2022-07-28	5.66667	0.302805	Afternoon	Afternoon	Morning	0	0	79	76	104	0	0	0	0	0	0	Summer	2022
328	RV22-4	0.232664	0.39624	0.370922	0.666667	1.16	0.583671	0.0666667	0.733333	0.133333	0	0.0666667	R	Reed	san_lorenzo	Riffle	21	0	0	0	0	0	4.5	3	4.5	2022-07-28	4	0.302805	Afternoon	Afternoon	Morning	0	0	90	46	47	0	0	0	0	0	0	Summer	2022
329	RV22-5	0.211328	0.36576	0.440239	0.365333	0.78	0.698691	0	0.0666667	0.4	0	0.533333	R	Reed	san_lorenzo	Pool	35	0.15	50	0	0	50	14	7	7.5	2022-07-28	9.5	0.302805	Afternoon	Afternoon	Morning	3	0	348	90	136	0	0	0	3	0	0	Summer	2022
330	RV22-6	0.256032	0.35052	0.22744	0.616667	0.78	0.180645	0	0.133333	0.4	0.133333	0.333333	R	Reed	san_lorenzo	Run	37	0	0	1	0	0	4.5	5	5.5	2022-07-28	5	0.302805	Afternoon	Afternoon	Morning	0	1	203	96	156	0	0	0	1	0	0	Summer	2022
331	UV22-1	0.129032	0.27432	0.542842	0.421333	1.1	0.733397	0	0.733333	0.0666667	0.2	0	U	RivRanch	low	Riffle	22	0.01	100	0	0	0	5	5	6	2022-07-25	5.33333	0.260231	Afternoon	Afternoon	Afternoon	0	0	151	37	25	0	0	0	0	0	0	Summer	2022
332	UV22-2	0.135128	0.21336	0.395005	0.387333	0.79	0.530492	0	0.2	0.266667	0.0666667	0.466667	U	RivRanch	low	Run	69	0	0	1	0	0	7	8	7	2022-07-25	7.33333	0.260231	Afternoon	Afternoon	Afternoon	0	0	368	214	191	0	0	0	0	0	1	Summer	2022
333	UV22-3	0.090424	0.1524	0.44348	0.438667	0.73	0.44169	0	0.8	0.133333	0	0.0666667	U	RivRanch	low	Riffle	15	0	0	0	0	0	7	7	9	2022-07-25	7.66667	0.260231	Afternoon	Afternoon	Afternoon	0	0	86	32	62	0	0	0	0	0	0	Summer	2022
334	UV22-4	0.141224	0.18288	0.232405	0.338	0.69	0.425401	0	0.466667	0.266667	0.2	0.0666667	U	RivRanch	low	Run	39	0	0	0	0	0	7	7	9	2022-07-25	7.66667	0.260231	Afternoon	Afternoon	Afternoon	0	0	302	137	172	0	0	0	0	0	2	Summer	2022
335	UV22-5	0.29464	0.9144	0.854548	0.305333	0.57	0.592872	0	0.0666667	0.266667	0.2	0.466667	U	RivRanch	low	Pool	13	0.5	0	1	0	100	6	5	6	2022-07-25	5.66667	0.260231	Afternoon	Afternoon	Afternoon	0	0	168	82	118	0	0	0	0	0	0	Summer	2022
336	UV22-6	0.110744	0.1524	0.305362	0.506867	0.913	0.472016	0	0.333333	0.6	0	0.0666667	U	RivRanch	low	Riffle	22	0	0	0	0	0	7	8	8	2022-07-25	7.66667	0.260231	Afternoon	Afternoon	Afternoon	0	0	113	43	64	0	0	0	0	0	0	Summer	2022
337	VV22-1	0.3556	0.762	0.540812	0.403333	0.88	0.677938	0.0666667	0	0.933333	0	0	V	NMDGF	nmdgf	Run	28	0.3	0	1	25	75	8	7	8	2022-07-26	7.66667	0.32802	Afternoon	Afternoon	Morning	0	0	157	410	132	0	0	0	0	0	0	Summer	2022
338	VV22-2	0.215392	0.33528	0.352626	0.614667	0.95	0.425705	0	0.6	0.333333	0	0.0666667	V	NMDGF	nmdgf	Riffle	165	0.0025	0	0	25	75	7	6	6	2022-07-26	6.33333	0.32802	Afternoon	Afternoon	Morning	0	0	869	570	472	0	0	0	0	0	0	Summer	2022
339	ZV22-1	0.392176	0.6096	0.325613	0.956667	1.48	0.489422	0	0.266667	0.333333	0.0666667	0.333333	Z	TNC_Barn	tnc_high	Riffle	104	0.02	0	1	0	100	7	9	8	2022-07-31	8	0.342798	Morning	Morning	Morning	0	0	274	143	388	0	0	0	0	0	0	Summer	2022
340	ZV22-2	0.353568	0.6096	0.435689	0.719333	1.25	0.435145	0	0.6	0.2	0.2	0	Z	TNC_Barn	tnc_high	Riffle	50	0.03	0	1	0	100	8	10	7	2022-07-31	8.33333	0.342798	Morning	Morning	Morning	0	0	274	142	339	0	0	0	0	0	0	Summer	2022
341	CW22-1	0.19812	0.48768	0.577838	0.282	0.62	0.733402	0	0.466667	0.4	0.0666667	0.0666667	C	RangerStat	usfs	Run	14	0.07	100	1	0	0	7	7	6	2022-12-15	6.66667	0.0708891	Morning	Afternoon	Afternoon	0	0	202	77	95	0	0	0	0	0	3	Winter	2022
342	CW22-2	0.141224	0.19812	0.317165	0.428	0.76	0.37354	0	0.933333	0.0666667	0	0	C	RangerStat	usfs	Riffle	19	0	0	0	0	0	8	8	7	2022-12-15	7.66667	0.0708891	Morning	Afternoon	Afternoon	0	0	89	40	49	0	0	0	0	0	0	Winter	2022
343	CW22-3	0.199136	0.42672	0.444807	0.301333	0.57	0.546864	0	0.533333	0.266667	0.133333	0.0666667	C	RangerStat	usfs	Run	13	0.15	75	1	0	25	7	7	6	2022-12-15	6.66667	0.0708891	Morning	Afternoon	Afternoon	0	0	208	67	91	0	0	0	0	0	4	Winter	2022
344	CW22-4	0.148336	0.24384	0.348335	0.523333	1.16	0.618575	0	0.933333	0.0666667	0	0	C	RangerStat	usfs	Riffle	70	0	0	0	0	0	5	4	6	2022-12-15	5	0.0708891	Morning	Afternoon	Afternoon	0	0	451	200	229	0	0	0	0	0	0	Winter	2022
345	CW22-5	0.199136	0.33528	0.415634	0.258	1.09	1.25401	0	0.466667	0.2	0	0.333333	C	RangerStat	usfs	Pool	9	0.5	50	1	0	50	5	6	8	2022-12-15	6.33333	0.0708891	Morning	Afternoon	Afternoon	0	0	203	67	117	0	0	0	0	0	0	Winter	2022
346	CW22-6	0.141224	0.19812	0.232405	0.463333	0.76	0.348743	0	0.933333	0.0666667	0	0	C	RangerStat	usfs	Riffle	76	0.01	100	0	0	0	6	9	6	2022-12-15	7	0.0708891	Morning	Afternoon	Afternoon	0	0	452	259	212	0	0	0	0	0	0	Winter	2022
347	DW22-1	0.266192	0.42672	0.418967	0.232667	0.34	0.400385	0	0.533333	0.466667	0	0	D	RangerStat	usfs	Run	16	0.07	75	1	0	25	5	4.5	4	2022-12-15	4.5	0.0852092	Morning	Afternoon	Afternoon	0	0	150	150	101	0	0	0	0	0	0	Winter	2022
348	DW22-2	0.14224	0.21336	0.361454	0.397333	0.75	0.564251	0	0.8	0.2	0	0	D	RangerStat	usfs	Riffle	43	0.01	100	0	0	0	5	4.5	4	2022-12-15	4.5	0.0852092	Morning	Afternoon	Afternoon	0	0	150	132	134	0	0	0	0	0	0	Winter	2022
349	DW22-3	0.27432	0.51816	0.467648	0.194667	0.47	1.00923	0	0.533333	0.4	0	0.0666667	D	RangerStat	usfs	Run	10	0.05	0	1	0	100	5	5	4.5	2022-12-15	4.83333	0.0852092	Morning	Afternoon	Afternoon	0	0	48	34	40	0	0	0	0	0	0	Winter	2022
350	DW22-4	0.16256	0.27432	0.364243	0.481333	0.82	0.465675	0	0.733333	0.266667	0	0	D	RangerStat	usfs	Riffle	33	0.01	100	0	0	0	4	4.5	4	2022-12-15	4.16667	0.0852092	Morning	Afternoon	Afternoon	0	0	161	109	105	0	0	0	0	0	0	Winter	2022
351	DW22-5	0.250952	0.4572	0.445594	0.197333	0.42	0.752	0	0.666667	0.133333	0	0.2	D	RangerStat	usfs	Run	13	0.05	100	1	0	0	6	5	6	2022-12-15	5.66667	0.0852092	Morning	Afternoon	Afternoon	0	0	79	44	43	0	0	0	0	0	0	Winter	2022
352	DW22-6	0.139192	0.27432	0.443526	0.476	1.11	0.51758	0	0.8	0.2	0	0	D	RangerStat	usfs	Riffle	61	0	0	0	0	0	6	3	6	2022-12-15	5	0.0852092	Morning	Afternoon	Afternoon	0	0	210	139	142	0	0	0	0	0	0	Winter	2022
353	DW22-7	0.16764	0.25908	0.279145	0.285333	0.4	0.310053	0	0.666667	0.266667	0	0.0666667	D	RangerStat	usfs	Run	23	0.02	100	1	0	0	6.5	6.5	5.5	2022-12-15	6.16667	0.0852092	Morning	Afternoon	Afternoon	0	0	104	61	69	0	0	0	0	0	0	Winter	2022
354	DW22-8	0.138176	0.19812	0.281093	0.471333	0.73	0.412406	0	0.8	0.2	0	0	D	RangerStat	usfs	Riffle	13	0	0	0	0	0	5	5	5	2022-12-15	5	0.0852092	Morning	Afternoon	Afternoon	0	0	50	24	22	0	0	0	0	0	0	Winter	2022
355	EW22-1	0.26416	0.54864	0.537086	0.5	0.77	0.421019	0	0.333333	0.666667	0	0	E	TNC_Upper	tnc_high	Run	22	0.04	50	1	50	0	6	6	4	2022-12-10	5.33333	0.107412	Afternoon	Morning	Morning	0	0	186	154	78	0	0	0	0	0	0	Winter	2022
356	EW22-10	0.18796	0.44196	0.554736	0.448	0.92	0.488033	0	0.333333	0.6	0	0.0666667	E	TNC_Upper	tnc_high	Run	42	0.04	50	1	50	0	11	10	5	2022-12-10	8.66667	0.107412	Afternoon	Morning	Morning	0	0	323	306	158	0	0	0	0	0	0	Winter	2022
357	EW22-11	0.178816	0.39624	0.530747	0.502667	0.77	0.306306	0	0.8	0.2	0	0	E	TNC_Upper	tnc_high	Riffle	26	0	0	0	0	0	8	7	7	2022-12-10	7.33333	0.107412	Afternoon	Morning	Morning	0	0	183	135	65	0	0	0	0	0	0	Winter	2022
358	EW22-12	0.307848	0.6096	0.507689	0.504667	0.86	0.507672	0	0.333333	0.4	0	0.266667	E	TNC_Upper	tnc_high	Run	34	0.04	0	1	100	0	4	3	4	2022-12-10	3.66667	0.107412	Afternoon	Morning	Morning	0	0	218	141	107	0	0	0	0	0	0	Winter	2022
359	EW22-2	0.262128	0.39624	0.343396	0.619333	1.27	0.605081	0	0.666667	0.2	0	0.133333	E	TNC_Upper	tnc_high	Riffle	39	0.01	0	0	100	0	4	4	5	2022-12-10	4.33333	0.107412	Afternoon	Morning	Morning	0	0	234	185	105	0	0	0	0	0	0	Winter	2022
360	EW22-3	0.267208	0.62484	0.63102	0.476	0.73	0.297718	0	0.266667	0.6	0	0.133333	E	TNC_Upper	tnc_high	Run	19	0.1	50	1	50	0	6	6	5	2022-12-10	5.66667	0.107412	Afternoon	Morning	Morning	0	0	168	272	95	0	0	0	0	0	0	Winter	2022
361	EW22-4	0.280416	0.6096	0.498445	0.504	0.85	0.457998	0	0.4	0.533333	0	0.0666667	E	TNC_Upper	tnc_high	Riffle	18	0.2	33.3333	0	33.3333	33.3333	6	6	6	2022-12-10	6	0.107412	Afternoon	Morning	Morning	0	0	153	156	91	0	0	0	0	0	0	Winter	2022
362	EW22-5	0.486664	1.00584	0.443886	0.363	1	0.850238	0.0666667	0.4	0.466667	0	0.0666667	E	TNC_Upper	tnc_high	Run	17	0.3	33.3333	1	33.3333	33.3333	5	5	8	2022-12-10	6	0.107412	Afternoon	Morning	Morning	0	0	273	260	166	0	0	0	0	0	0	Winter	2022
363	EW22-6	0.216408	0.32004	0.340034	0.702	0.99	0.292987	0	0.866667	0.133333	0	0	E	TNC_Upper	tnc_high	Riffle	10	0	0	0	0	0	5	5	5	2022-12-10	5	0.107412	Afternoon	Morning	Morning	0	0	35	20	19	0	0	0	0	0	0	Winter	2022
364	EW22-7	0.393192	0.762	0.507103	0.204667	0.63	1.3277	0	0.133333	0.8	0	0.0666667	E	TNC_Upper	tnc_high	Pool	8	0.2	0	1	0	100	7	7	8	2022-12-10	7.33333	0.107412	Afternoon	Morning	Morning	0	0	143	120	63	0	0	0	0	0	0	Winter	2022
365	EW22-8	0.166624	0.3048	0.590191	0.457333	1.11	0.821665	0	0.933333	0.0666667	0	0	E	TNC_Upper	tnc_high	Riffle	11	0	0	0	0	0	7	6	8	2022-12-10	7	0.107412	Afternoon	Morning	Morning	0	0	69	52	34	0	0	0	0	0	0	Winter	2022
366	EW22-9	0.367792	0.762	0.573918	0.206	0.48	0.984099	0	0.266667	0.333333	0	0.4	E	TNC_Upper	tnc_high	Run	22	0.1	33.3333	0	33.3333	33.3333	7	6	9	2022-12-10	7.33333	0.107412	Afternoon	Morning	Morning	0	0	206	231	144	0	0	0	0	0	0	Winter	2022
367	FW22-1	0.278384	0.54864	0.50956	0.434667	0.83	0.599288	0.0666667	0.533333	0.133333	0	0.266667	F	TNC_Upper	tnc_high	Run	13	0.05	50	1	50	0	7.5	4.5	4.5	2022-12-10	5.5	0.127672	Morning	Morning	Morning	0	0	127	82	136	0	0	0	0	0	0	Winter	2022
368	FW22-2	0.21336	0.39624	0.395861	0.504	0.96	0.60288	0	0.866667	0.0666667	0	0.0666667	F	TNC_Upper	tnc_high	Riffle	17	0	0	0	0	0	6	7	7	2022-12-10	6.66667	0.127672	Morning	Morning	Morning	0	0	232	61	78	0	0	0	0	0	0	Winter	2022
369	FW22-3	0.202184	0.36576	0.399332	0.466667	0.68	0.501935	0	0.133333	0.733333	0	0.133333	F	TNC_Upper	tnc_high	Run	26	0.03	50	1	50	0	8.5	9	6	2022-12-10	7.83333	0.127672	Morning	Morning	Morning	0	0	140	56	87	0	0	0	0	0	0	Winter	2022
370	FW22-4	0.197104	0.27432	0.312666	0.718667	1.51	0.439764	0.0666667	0.866667	0.0666667	0	0	F	TNC_Upper	tnc_high	Riffle	16	0	0	0	0	0	6	6.5	9	2022-12-10	7.16667	0.127672	Morning	Morning	Morning	0	0	86	42	59	0	0	0	0	0	0	Winter	2022
371	FW22-5	0.170688	0.3048	0.493904	0.442	0.7	0.377728	0	0.4	0.4	0	0.2	F	TNC_Upper	tnc_high	Run	22	0	0	1	0	0	8	8	8	2022-12-10	8	0.127672	Morning	Morning	Morning	0	0	100	49	52	0	0	0	0	0	0	Winter	2022
372	FW22-6	0.18796	0.35052	0.344907	0.439333	0.69	0.39269	0	0.333333	0.4	0.0666667	0.2	F	TNC_Upper	tnc_high	Riffle	83	0.01	50	0	50	0	9	8	7	2022-12-10	8	0.127672	Morning	Morning	Morning	0	0	489	261	353	0	0	0	0	0	0	Winter	2022
373	FW22-7	0.322072	0.70104	0.501369	0.257333	0.79	1.02135	0.133333	0.133333	0.2	0	0.533333	F	TNC_Upper	tnc_high	Pool	9	0.6	90	1	10	0	6	7	6.5	2022-12-10	6.5	0.127672	Morning	Morning	Morning	0	0	158	89	192	0	0	0	0	0	0	Winter	2022
374	FW22-8	0.224536	0.3048	0.264702	0.59	0.91	0.384424	0	0.666667	0.2	0	0.133333	F	TNC_Upper	tnc_high	Riffle	17	0	0	0	0	0	6.5	6	6	2022-12-10	6.16667	0.127672	Morning	Morning	Morning	0	0	141	52	69	0	0	0	0	0	0	Winter	2022
375	GW22-1	0.298704	0.42672	0.304173	0.503333	0.93	0.504555	0	0.866667	0	0	0.133333	G	TNC_Barn	tnc_high	Run	13	0.08	40	1	20	40	6	6	6	2022-12-13	6	0.105709	Afternoon	Morning	Morning	0	0	115	83	76	0	0	0	0	0	0	Winter	2022
376	GW22-2	0.252984	0.41148	0.398814	0.731333	1.17	0.427237	0	1	0	0	0	G	TNC_Barn	tnc_high	Riffle	49	0.02	0	0	0	100	7	6	8	2022-12-13	7	0.105709	Afternoon	Morning	Morning	0	0	219	171	116	0	0	0	0	0	0	Winter	2022
377	GW22-3	0.230632	0.57912	0.541958	0.401333	0.7	0.593007	0	0.333333	0.533333	0	0.133333	G	TNC_Barn	tnc_high	Run	203	0	0	1	0	100	10	8	10	2022-12-13	9.33333	0.105709	Afternoon	Morning	Morning	0	0	154	149	100	0	0	0	0	0	0	Winter	2022
378	GW22-4	0.204216	0.33528	0.399694	0.589333	0.92	0.3559	0	0.8	0.133333	0	0.0666667	G	TNC_Barn	tnc_high	Riffle	34	0.01	0	0	0	100	7	6	8	2022-12-13	7	0.105709	Afternoon	Morning	Morning	0	0	141	121	100	0	0	0	0	0	0	Winter	2022
379	GW22-5	0.369824	0.88392	0.540329	0.294667	0.6	0.928585	0	0.533333	0.266667	0	0.2	G	TNC_Barn	tnc_high	Run	11	0.01	100	0	0	0	7	8	10	2022-12-13	8.33333	0.105709	Afternoon	Morning	Morning	0	0	89	93	63	0	0	0	0	0	0	Winter	2022
380	GW22-6	0.262128	0.42672	0.445062	0.608667	0.89	0.422619	0	0.666667	0.266667	0	0.0666667	G	TNC_Barn	tnc_high	Run	31	0.03	33.3333	1	33.3333	33.3333	7	6	5	2022-12-13	6	0.105709	Afternoon	Morning	Morning	0	0	155	111	92	0	0	0	0	0	0	Winter	2022
381	GW22-7	0.151384	0.24384	0.414147	0.502667	1.34	0.749753	0	0.8	0.0666667	0	0.133333	G	TNC_Barn	tnc_high	Riffle	27	0	0	0	0	0	4	7	2	2022-12-13	4.33333	0.105709	Afternoon	Morning	Morning	0	0	99	118	87	0	0	0	0	0	0	Winter	2022
382	GW22-8	0.283464	0.6096	0.490987	0.378	0.64	0.556652	0	0.4	0.266667	0	0.333333	G	TNC_Barn	tnc_high	Run	14	0.4	40	0	0	60	7	6	8	2022-12-13	7	0.105709	Afternoon	Morning	Morning	0	0	227	196	170	0	0	0	0	0	0	Winter	2022
383	HW22-1	0.211531	0.39624	0.393778	0.496667	0.99	0.543287	0	0.333333	0.533333	0.133333	0	H	TNC_Barn	tnc_high	Riffle	11	0.05	0	0	0	100	7	8	8	2022-12-13	7.66667	0.107528	Morning	Morning	Morning	0	0	31	89	32	0	0	0	0	0	0	Winter	2022
384	HW22-2	0.33528	0.57912	0.403643	0.552667	1.04	0.525951	0	0.733333	0.0666667	0	0.2	H	TNC_Barn	tnc_high	Run	17	0.01	0	1	100	0	7	7	8	2022-12-13	7.33333	0.107528	Morning	Morning	Morning	0	0	157	189	72	0	0	0	0	0	0	Winter	2022
385	HW22-3	0.196088	0.36576	0.388453	0.472667	0.82	0.454072	0	0.333333	0.6	0	0.0666667	H	TNC_Barn	tnc_high	Riffle	59	0.06	40	0	40	20	10	9	7	2022-12-13	8.66667	0.107528	Morning	Morning	Morning	0	0	440	370	336	0	0	0	0	0	2	Winter	2022
386	HW22-4	0.54864	0.96012	0.493007	0.128	0.43	1.16785	0	0.2	0.2	0	0.6	H	TNC_Barn	tnc_high	Pool	30	0.5	33.3333	0	33.3333	33.3333	4	7	9	2022-12-13	6.66667	0.107528	Morning	Morning	Morning	0	0	404	477	63	0	0	0	0	0	3	Winter	2022
387	HW22-5	0.261112	0.6096	0.535325	0.286	0.73	0.692878	0	0.333333	0.466667	0	0.2	H	TNC_Barn	tnc_high	Run	12	0.1	75	1	25	0	6	5	3	2022-12-13	4.66667	0.107528	Morning	Morning	Morning	0	0	95	123	251	0	0	0	0	0	0	Winter	2022
388	HW22-6	0.173736	0.32004	0.462744	0.462	0.91	0.540519	0	0.8	0.133333	0	0.0666667	H	TNC_Barn	tnc_high	Riffle	91	0.02	50	0	50	0	5	12	10	2022-12-13	9	0.107528	Morning	Morning	Morning	0	0	457	565	62	0	0	0	0	0	0	Winter	2022
389	HW22-7	0.458216	0.88392	0.510704	0.283333	1.2	1.12678	0	0.4	0.2	0	0.4	H	TNC_Barn	tnc_high	Pool	6	0	0	0	0	0	10	9	7	2022-12-13	8.66667	0.107528	Morning	Morning	Morning	0	0	103	93	0	0	0	0	0	0	0	Winter	2022
390	IW22-1	0.316992	0.762	0.791279	0.535333	0.92	0.391889	0	0.0666667	0.8	0	0.133333	I	NMDGF	nmdgf	Run	23	0.03	50	1	0	50	7	8	8	2022-12-10	7.66667	0.121631	Afternoon	Afternoon	Afternoon	0	0	230	159	149	0	0	0	0	0	0	Winter	2022
391	IW22-2	0.226568	0.54864	0.690131	0.578667	1.07	0.652899	0	0.466667	0.333333	0	0.2	I	NMDGF	nmdgf	Riffle	31	0.04	50	0	0	50	7	8	5	2022-12-10	6.66667	0.121631	Afternoon	Afternoon	Afternoon	0	0	336	205	162	0	0	0	0	0	0	Winter	2022
392	IW22-3	0.493776	0.85344	0.552707	0.413333	0.89	0.863527	0	0.333333	0.466667	0	0.2	I	NMDGF	nmdgf	Run	28	0.09	75	1	0	25	10	8	6	2022-12-10	8	0.121631	Afternoon	Afternoon	Afternoon	0	0	107	121	115	0	0	0	0	0	0	Winter	2022
393	IW22-4	0.197104	0.27432	0.201342	0.737333	1.01	0.209824	0	0.666667	0.266667	0	0	I	NMDGF	nmdgf	Riffle	34	0	0	0	0	0	7	9	7	2022-12-10	7.66667	0.121631	Afternoon	Afternoon	Afternoon	0	0	116	118	82	0	0	0	0	0	0	Winter	2022
394	IW22-5	0.353568	0.64008	0.61114	0.455333	1	0.834465	0	0.266667	0.466667	0	0.266667	I	NMDGF	nmdgf	Run	16	0.4	50	1	0	50	8	6	6	2022-12-10	6.66667	0.121631	Afternoon	Afternoon	Afternoon	0	0	103	95	114	0	0	0	0	0	0	Winter	2022
395	IW22-6	0.240792	0.39624	0.410313	0.627333	1.04	0.453293	0	0.4	0.466667	0	0.133333	I	NMDGF	nmdgf	Riffle	75	0.03	25	0	25	50	8	7	7	2022-12-10	7.33333	0.121631	Afternoon	Afternoon	Afternoon	0	0	458	351	318	0	0	0	0	0	0	Winter	2022
396	IW22-7	0.312928	0.4572	0.28863	0.606	0.94	0.437296	0	0.6	0.266667	0	0.133333	I	NMDGF	nmdgf	Run	23	0.02	50	1	0	50	6	5	7	2022-12-10	6	0.121631	Afternoon	Afternoon	Afternoon	0	0	97	67	49	0	0	0	0	0	0	Winter	2022
397	IW22-8	0.211328	0.39624	0.409642	0.657333	1.31	0.557019	0	0.866667	0.0666667	0	0.0666667	I	NMDGF	nmdgf	Riffle	20	0	0	0	0	0	7	8	7	2022-12-10	7.33333	0.121631	Afternoon	Afternoon	Afternoon	0	0	74	76	52	0	0	0	0	0	0	Winter	2022
398	JW22-1	0.399288	0.73152	0.516568	0.385333	0.76	0.720985	0	0.533333	0.2	0	0.266667	J	NMDGF	nmdgf	Run	28	0.1	0	1	40	60	6	5	6	2022-12-09	5.66667	0.124538	Morning	Afternoon	Afternoon	0	0	156	122	50	0	0	0	0	0	0	Winter	2022
399	JW22-2	0.195072	0.48768	0.609604	0.701333	1.09	0.365112	0	0.666667	0.333333	0	0	J	NMDGF	nmdgf	Riffle	17	0.05	0	0	25	75	5	8	8	2022-12-09	7	0.124538	Morning	Afternoon	Afternoon	0	0	99	39	238	0	0	0	0	0	0	Winter	2022
400	JW22-3	0.372872	0.70104	0.499352	0.556667	1.08	0.59999	0	0.466667	0.466667	0	0.0666667	J	NMDGF	nmdgf	Run	39	0.1	33.3333	1	33.3333	33.3333	5	6	5	2022-12-09	5.33333	0.124538	Morning	Afternoon	Afternoon	0	0	335	269	133	0	0	0	0	0	0	Winter	2022
401	JW22-4	0.24384	0.41148	0.360586	0.69	0.99	0.320249	0	0.6	0.2	0	0.2	J	NMDGF	nmdgf	Riffle	50	0.02	0	0	10	90	7	6	7	2022-12-09	6.66667	0.124538	Morning	Afternoon	Afternoon	0	0	304	210	84	0	0	0	0	0	0	Winter	2022
402	JW22-5	0.348488	0.70104	0.512365	0.423333	0.86	0.705768	0	0.266667	0.333333	0	0.4	J	NMDGF	nmdgf	Run	16	0.07	50	1	0	50	7	7	6	2022-12-09	6.66667	0.124538	Morning	Afternoon	Afternoon	0	0	144	91	230	0	0	0	0	0	0	Winter	2022
403	JW22-6	0.226568	0.33528	0.362112	0.589333	0.89	0.388871	0	0.333333	0.666667	0	0	J	NMDGF	nmdgf	Riffle	72	0.04	0	0	25	75	8	9	8	2022-12-09	8.33333	0.124538	Morning	Afternoon	Afternoon	0	0	502	267	179	0	0	0	0	0	0	Winter	2022
404	JW22-7	0.359664	0.51816	0.346393	0.488	0.89	0.550082	0	0.2	0.466667	0	0.333333	J	NMDGF	nmdgf	Run	32	0.3	0	0	20	80	5	6	7	2022-12-09	6	0.124538	Morning	Afternoon	Afternoon	0	0	226	216	112	0	0	0	0	0	0	Winter	2022
405	KW22-1	0.283464	0.48768	0.476908	0.529333	1.03	0.581074	0	0.466667	0.266667	0	0.266667	K	TNC_Dicert	san_lorenzo	Run	46	0.04	0	1	50	50	5	11	6	2022-12-11	7.33333	0.10868	Morning	Morning	Morning	2	1	511	263	259	0	0	0	3	0	0	Winter	2022
406	KW22-2	0.154432	0.33528	0.473077	0.624	1.19	0.442493	0	0.533333	0.333333	0	0.133333	K	TNC_Dicert	san_lorenzo	Riffle	46	0.04	0	0	0	100	10	14	14	2022-12-11	12.6667	0.10868	Morning	Morning	Morning	0	0	324	129	158	0	0	0	0	0	0	Winter	2022
407	KW22-3	0.21336	0.64008	0.793101	0.400667	0.81	0.685819	0	0.266667	0.466667	0	0.266667	K	TNC_Dicert	san_lorenzo	Run	33	0.04	0	0	50	50	11	10	11	2022-12-11	10.6667	0.10868	Morning	Morning	Morning	3	1	319	130	102	0	0	0	4	0	0	Winter	2022
408	KW22-4	0.199136	0.36576	0.526631	0.516667	0.81	0.43915	0	0.133333	0.666667	0	0.2	K	TNC_Dicert	san_lorenzo	Run	45	0	0	0	0	0	11	10	8	2022-12-11	9.66667	0.10868	Morning	Morning	Morning	0	0	187	104	48	0	0	0	0	0	0	Winter	2022
409	KW22-5	0.466344	0.762	0.438062	0.428	1.05	0.806773	0	0.0666667	0.2	0	0.733333	K	TNC_Dicert	san_lorenzo	Run	12	0.05	0	1	100	0	5	4	2.5	2022-12-11	3.83333	0.10868	Morning	Morning	Morning	0	0	61	44	65	0	0	0	0	0	0	Winter	2022
410	KW22-6	0.124968	0.3048	0.483869	0.555333	1.04	0.490504	0	0.533333	0.266667	0	0.2	K	TNC_Dicert	san_lorenzo	Riffle	0	0	0	24	0	0	4	14	14	2022-12-11	10.6667	0.10868	Morning	Morning	Morning	0	0	111	108	54	0	0	0	0	0	0	Winter	2022
411	KW22-7	0.117856	0.25908	0.690271	0.0193333	0.05	0.662007	0.133333	0.133333	0.266667	0	0.466667	K	TNC_Dicert	san_lorenzo	Pool	37	0	0	0	0	0	1	1.4	1.5	2022-12-11	1.3	0.10868	Morning	Morning	Morning	0	0	91	82	266	0	0	0	0	0	0	Winter	2022
412	KW22-8	0.402336	0.79248	0.407414	0.322667	0.65	0.836487	0	0.0666667	0.266667	0	0.666667	K	TNC_Dicert	san_lorenzo	Run	32	0.35	33.3333	1	33.3333	33.3333	7	6	9	2022-12-11	7.33333	0.10868	Morning	Morning	Morning	0	1	555	252	0	0	0	0	1	0	3	Winter	2022
413	LW22-1	0.312928	0.48768	0.367164	0.501333	0.92	0.491545	0	0.266667	0.333333	0	0.4	L	TNC_Dicert	san_lorenzo	Run	51	0.02	50	1	50	0	8	6	8	2022-12-11	7.33333	0.11023	Morning	Morning	Morning	0	0	506	389	321	0	0	0	0	0	0	Winter	2022
414	LW22-2	0.276352	0.57912	0.544281	0.829333	1.29	0.340819	0	0.8	0.0666667	0	0.133333	L	TNC_Dicert	san_lorenzo	Riffle	23	0	0	0	0	0	5	7	7	2022-12-11	6.33333	0.11023	Morning	Morning	Morning	0	0	84	49	42	0	0	0	0	0	0	Winter	2022
415	LW22-3	0.510032	1.03632	0.598235	0.3805	0.88	0.836632	0	0.133333	0.466667	0	0.4	L	TNC_Dicert	san_lorenzo	Pool	26	0.4	33.3333	1	33.3333	33.3333	7	10	11	2022-12-11	9.33333	0.11023	Morning	Morning	Morning	0	0	313	213	236	0	0	0	0	0	0	Winter	2022
416	LW22-4	0.237744	0.39624	0.28338	0.777333	1.12	0.233769	0	0.4	0.466667	0	0.133333	L	TNC_Dicert	san_lorenzo	Riffle	23	0	0	0	0	0	7	8	10	2022-12-11	8.33333	0.11023	Morning	Morning	Morning	0	0	88	59	42	0	0	0	0	0	0	Winter	2022
417	LW22-5	0.334264	0.57912	0.454121	0.526	1.02	0.567929	0	0.266667	0.4	0	0.333333	L	TNC_Dicert	san_lorenzo	Pool	14	0.4	50	1	0	50	6	7	11	2022-12-11	8	0.11023	Morning	Morning	Morning	2	0	183	139	161	0	0	0	2	0	0	Winter	2022
418	LW22-6	0.283464	0.48768	0.342329	0.536	1	0.592408	0	0.666667	0.133333	0	0.2	L	TNC_Dicert	san_lorenzo	Riffle	50	0.01	37.5	0	25	37.5	9	8	6	2022-12-11	7.66667	0.11023	Morning	Morning	Morning	0	0	779	411	411	0	0	0	0	0	0	Winter	2022
419	MW22-1	0.199136	0.36576	0.476589	0.498667	0.94	0.440647	0	0.133333	0.733333	0	0.133333	M	TNC_Dicert	san_lorenzo	Riffle	52	0.01	0	0	0	100	10	11	11	2022-12-11	10.6667	0.119067	Afternoon	Morning	Morning	0	0	223	130	163	0	0	0	0	0	0	Winter	2022
420	MW22-2	0.291592	0.56388	0.524834	0.528	0.85	0.466957	0	0.2	0.533333	0	0.266667	M	TNC_Dicert	san_lorenzo	Run	108	0.01	25	1	0	75	7	9	7	2022-12-11	7.66667	0.119067	Afternoon	Morning	Morning	0	0	579	249	283	0	0	0	0	0	0	Winter	2022
421	MW22-3	0.210312	0.36576	0.337893	0.766667	1.01	0.202529	0	0.733333	0.266667	0	0	M	TNC_Dicert	san_lorenzo	Riffle	20	0	0	0	0	0	8	9	7	2022-12-11	8	0.119067	Afternoon	Morning	Morning	0	0	109	24	28	0	0	0	0	0	0	Winter	2022
422	MW22-4	0.324104	0.44196	0.19668	0.630667	0.77	0.208424	0	0.133333	0.733333	0	0.133333	M	TNC_Dicert	san_lorenzo	Run	52	0	0	1	0	0	6	6	5	2022-12-11	5.66667	0.119067	Afternoon	Morning	Morning	0	0	392	220	272	0	0	0	0	0	0	Winter	2022
423	NW22-1	0.312928	0.48768	0.319285	0.494	0.74	0.415054	0	0	0.4	0	0.6	N	TNC_Greer	san_lorenzo	Run	20	0.02	0	1	0	100	8	8	7	2022-12-12	7.66667	0.121955	Afternoon	Afternoon	Morning	1	2	276	126	59	0	0	0	3	0	28	Winter	2022
424	NW22-2	0.252984	0.39624	0.398814	0.697333	1.25	0.389363	0	0.666667	0.266667	0	0.0666667	N	TNC_Greer	san_lorenzo	Riffle	25	0.01	100	0	0	0	8	7	8	2022-12-12	7.66667	0.121955	Afternoon	Afternoon	Morning	1	2	208	115	73	0	0	0	3	0	1	Winter	2022
425	NW22-3	0.344424	0.79248	0.585295	0.441333	0.66	0.394032	0	0.0666667	0.466667	0	0.466667	N	TNC_Greer	san_lorenzo	Run	26	0.04	50	1	50	0	9	8	6	2022-12-12	7.66667	0.121955	Afternoon	Afternoon	Morning	0	2	316	259	125	0	0	0	2	0	41	Winter	2022
426	NW22-4	0.258064	0.39624	0.274705	0.666	1.04	0.408602	0	0.8	0.0666667	0	0.133333	N	TNC_Greer	san_lorenzo	Riffle	16	0	0	0	0	0	8	7	7	2022-12-12	7.33333	0.121955	Afternoon	Afternoon	Morning	0	0	63	57	38	0	0	0	0	0	0	Winter	2022
427	NW22-5	0.287528	0.51816	0.435177	0.376667	0.95	0.817033	0	0.4	0	0	0.6	N	TNC_Greer	san_lorenzo	Run	14	0.1	50	1	0	50	6	7	3	2022-12-12	5.33333	0.121955	Afternoon	Afternoon	Morning	0	1	254	187	157	0	0	0	1	0	53	Winter	2022
428	NW22-6	0.185928	0.33528	0.399399	0.715333	1.17	0.373314	0	0.8	0.133333	0	0.0666667	N	TNC_Greer	san_lorenzo	Riffle	16	0.04	0	0	0	100	7	8	10	2022-12-12	8.33333	0.121955	Afternoon	Afternoon	Morning	0	0	167	41	73	0	0	0	0	0	0	Winter	2022
429	NW22-7	0.301752	0.47244	0.352606	0.497333	0.72	0.35642	0	0.133333	0.466667	0	0.4	N	TNC_Greer	san_lorenzo	Run	33	0.05	50	1	50	0	7	7	5	2022-12-12	6.33333	0.121955	Afternoon	Afternoon	Morning	1	0	351	364	226	0	0	0	1	0	0	Winter	2022
430	NW22-8	0.21336	0.33528	0.33394	0.582	0.89	0.366346	0	0.466667	0.4	0	0.133333	N	TNC_Greer	san_lorenzo	Riffle	75	0	0	0	0	0	9	8	9	2022-12-12	8.66667	0.121955	Afternoon	Afternoon	Morning	0	0	337	228	200	0	0	0	0	0	0	Winter	2022
431	OW22-1	0.141224	0.33528	0.488543	0.530667	0.93	0.449192	0	0.266667	0.466667	0	0.266667	O	TNC_Greer	san_lorenzo	Riffle	24	0.03	0	0	10	0	10	11	12	2022-12-12	11	0.159436	Morning	Afternoon	Morning	3	1	303	178	169	0	0	0	4	0	0	Winter	2022
432	OW22-2	0.205232	0.4572	0.599909	0.384667	0.81	0.611402	0	0.0666667	0.333333	0.0666667	0.533333	O	TNC_Greer	san_lorenzo	Run	22	0.05	0	1	0	100	13	13	10	2022-12-12	12	0.159436	Morning	Afternoon	Morning	0	1	458	175	248	0	0	0	1	0	22	Winter	2022
433	OW22-3	0.140208	0.27432	0.433227	0.547333	1.21	0.490755	0	0.6	0.4	0	0	O	TNC_Greer	san_lorenzo	Riffle	46	0.01	100	0	0	0	13	15	14	2022-12-12	14	0.159436	Morning	Afternoon	Morning	0	0	320	320	122	0	0	0	0	0	0	Winter	2022
434	OW22-4	0.244856	0.39624	0.413171	0.454667	0.88	0.501465	0	0.266667	0.333333	0	0.4	O	TNC_Greer	san_lorenzo	Run	65	0.03	50	1	50	0	10	8	7	2022-12-12	8.33333	0.159436	Morning	Afternoon	Morning	0	0	290	52	238	0	0	0	0	0	1	Winter	2022
435	OW22-5	0.217424	0.42672	0.496673	0.663333	1.11	0.473399	0	0.866667	0	0	0.133333	O	TNC_Greer	san_lorenzo	Riffle	17	0	0	0	0	0	7	8	10	2022-12-12	8.33333	0.159436	Morning	Afternoon	Morning	0	0	65	260	34	0	0	0	0	0	0	Winter	2022
436	OW22-6	0.21336	0.39624	0.376999	0.589333	0.73	0.15859	0	0	0.733333	0	0.266667	O	TNC_Greer	san_lorenzo	Run	45	0.03	0	0	100	0	9	8	7.5	2022-12-12	8.16667	0.159436	Morning	Afternoon	Morning	0	0	349	0	187	0	0	0	0	0	2	Winter	2022
437	QW22-1	0.278384	0.48768	0.363409	0.442667	0.7	0.516303	0	0	0.333333	0.0666667	0.6	Q	Menard	low	Run	19	0.03	100	0	0	0	9	8	7	2022-12-15	8	0.0896301	Afternoon	Afternoon	Morning	0	0	223	140	173	0	0	0	0	0	1	Winter	2022
438	QW22-2	0.3048	0.67056	0.58064	0.141333	0.5	1.0813	0	0	0.0666667	0.2	0.733333	Q	Menard	low	Pool	17	0.05	50	1	0	50	6	6	5	2022-12-15	5.66667	0.0896301	Afternoon	Afternoon	Morning	1	0	247	134	129	0	0	0	1	0	7	Winter	2022
439	QW22-3	0.179832	0.33528	0.446369	0.615333	1.06	0.40651	0	0.6	0.2	0	0.2	Q	Menard	low	Riffle	57	0	0	0	0	0	7	6	12	2022-12-15	8.33333	0.0896301	Afternoon	Afternoon	Morning	0	0	137	123	119	0	0	0	0	0	0	Winter	2022
440	QW22-4	0.195072	0.32004	0.334337	0.550667	0.85	0.41629	0	0.0666667	0.466667	0.0666667	0.4	Q	Menard	low	Run	43	0.03	100	1	0	0	11	11	7	2022-12-15	9.66667	0.0896301	Afternoon	Afternoon	Morning	2	0	351	164	156	0	0	0	2	0	100	Winter	2022
441	QW22-5	0.201168	0.33528	0.544943	0.588667	1.12	0.559369	0	0.733333	0.133333	0	0.133333	Q	Menard	low	Riffle	25	0	0	0	0	0	7	6	6	2022-12-15	6.33333	0.0896301	Afternoon	Afternoon	Morning	0	0	104	67	65	0	0	0	0	0	0	Winter	2022
442	QW22-6	0.250952	0.4572	0.61798	0.508667	1.2	0.777539	0	0.466667	0.133333	0	0.4	Q	Menard	low	Run	12	0.04	100	1	0	0	4	5	4	2022-12-15	4.33333	0.0896301	Afternoon	Afternoon	Morning	0	0	154	68	69	0	0	0	0	0	0	Winter	2022
443	QW22-7	0.11176	0.18288	0.420827	0.391333	0.63	0.464995	0	0.133333	0.466667	0	0.4	Q	Menard	low	Run	120	0.01	100	0	0	0	3	2	2	2022-12-15	2.33333	0.0896301	Afternoon	Afternoon	Morning	0	0	502	293	247	0	0	0	0	0	0	Winter	2022
444	RW22-1	0.26416	0.5334	0.563863	0.469333	0.99	0.568107	0	0.266667	0.266667	0	0.466667	R	Reed	san_lorenzo	Run	32	0.1	45	1	45	10	9	8	6	2022-12-12	7.66667	0.111802	Afternoon	Afternoon	Afternoon	0	4	259	200	241	0	0	0	4	0	1	Winter	2022
445	RW22-2	0.146304	0.3048	0.455415	0.497333	0.94	0.532881	0	0.533333	0.266667	0	0.2	R	Reed	san_lorenzo	Riffle	18	0.01	50	0	50	0	13	17	18	2022-12-12	16	0.111802	Afternoon	Afternoon	Afternoon	0	0	211	103	75	0	0	0	0	0	0	Winter	2022
446	RW22-3	0.24384	0.42672	0.478908	0.416667	0.76	0.51671	0	0.133333	0.4	0	0.466667	R	Reed	san_lorenzo	Run	33	0.01	25	1	75	0	12	9	8	2022-12-12	9.66667	0.111802	Afternoon	Afternoon	Afternoon	2	0	279	109	187	0	0	0	2	0	0	Winter	2022
447	RW22-4	0.133096	0.21336	0.336534	0.568667	0.71	0.182006	0	0.6	0.4	0	0	R	Reed	san_lorenzo	Riffle	13	0	0	0	0	0	7	8	8	2022-12-12	7.66667	0.111802	Afternoon	Afternoon	Afternoon	0	0	118	50	24	0	0	0	0	0	0	Winter	2022
448	RW22-5	0.239776	0.42672	0.428709	0.591333	1.15	0.382377	0	0.4	0.466667	0	0.133333	R	Reed	san_lorenzo	Run	67	0.03	50	0	50	0	11	7	6	2022-12-12	8	0.111802	Afternoon	Afternoon	Afternoon	5	1	363	322	387	0	0	0	6	0	3	Winter	2022
449	RW22-6	0.184912	0.42672	0.526687	0.00333333	0.04	5.15475	0	0.2	0.333333	0.333333	0.133333	R	Reed	san_lorenzo	Pool	19	0.05	0	1	0	100	7	7	9	2022-12-12	7.66667	0.111802	Afternoon	Afternoon	Afternoon	1	0	88	101	110	0	0	0	1	0	0	Winter	2022
450	RW22-7	0.28956	0.39624	0.288961	0.794667	1.04	0.258194	0	0.733333	0.2	0	0.0666667	R	Reed	san_lorenzo	Riffle	32	0.05	0	0	0	100	5	5	7	2022-12-12	5.66667	0.111802	Afternoon	Afternoon	Afternoon	1	0	190	110	68	0	0	0	1	0	0	Winter	2022
451	RW22-8	0.36576	0.54864	0.334818	0.450667	0.82	0.533037	0	0.266667	0.4	0	0.333333	R	Reed	san_lorenzo	Run	36	0.04	50	1	50	0	8	7	6	2022-12-12	7	0.111802	Afternoon	Afternoon	Afternoon	1	1	335	174	175	0	0	0	2	0	2	Winter	2022
452	TW22-1	0.273304	0.51816	0.531296	0.386667	0.72	0.695992	0	0.533333	0.333333	0	0.133333	T	Cooney	usfs	Pool	14	0.1	0	1	20	80	5	5	4	2022-12-14	4.66667	0.178955	Morning	Afternoon	Afternoon	0	0	161	81	77	0	0	0	0	0	29	Winter	2022
453	TW22-2	0.19812	0.27432	0.292192	0.516	1.04	0.568932	0.0666667	0.733333	0.2	0	0	T	Cooney	usfs	Riffle	44	0.01	0	0	50	50	4	4	4	2022-12-14	4	0.178955	Morning	Afternoon	Afternoon	0	0	179	170	167	0	0	0	0	0	0	Winter	2022
454	TW22-3	0.21844	0.50292	0.653236	0.353333	0.67	0.648801	0	0.6	0.4	0	0	T	Cooney	usfs	Run	17	0.01	0	1	100	0	4.5	3	1	2022-12-14	2.83333	0.178955	Morning	Afternoon	Afternoon	0	0	78	54	59	0	0	0	0	0	0	Winter	2022
455	TW22-4	0.168656	0.25908	0.321236	0.562667	0.94	0.478043	0	1	0	0	0	T	Cooney	usfs	Riffle	30	0	0	0	0	0	5	5	5.5	2022-12-14	5.16667	0.178955	Morning	Afternoon	Afternoon	0	0	100	132	76	0	0	0	0	0	0	Winter	2022
456	TW22-5	0.18796	0.3048	0.333837	0.434	0.69	0.482521	0	0.866667	0.133333	0	0	T	Cooney	usfs	Run	15	0.04	0	1	50	50	6	5.5	5	2022-12-14	5.5	0.178955	Morning	Afternoon	Afternoon	0	0	153	82	66	0	0	0	0	0	31	Winter	2022
457	TW22-6	0.150368	0.24384	0.36516	0.540667	1.04	0.490421	0	0.866667	0.133333	0	0	T	Cooney	usfs	Riffle	38	0	0	0	0	0	5.5	6	6.5	2022-12-14	6	0.178955	Morning	Afternoon	Afternoon	0	0	138	111	86	0	0	0	0	0	0	Winter	2022
458	TW22-7	0.257048	0.42672	0.408229	0.463333	0.79	0.463521	0.0666667	0.733333	0.133333	0	0.0666667	T	Cooney	usfs	Run	21	0.01	0	1	100	0	4.5	4.5	3	2022-12-14	4	0.178955	Morning	Afternoon	Afternoon	0	0	121	57	56	0	0	0	0	0	4	Winter	2022
459	TW22-8	0.1524	0.33528	0.497135	0.623333	1.36	0.550142	0.0666667	0.933333	0	0	0	T	Cooney	usfs	Riffle	14	0	0	0	0	0	5	7	7	2022-12-14	6.33333	0.178955	Morning	Afternoon	Afternoon	0	0	67	52	45	0	0	0	0	0	0	Winter	2022
460	TW22-9	0.207264	0.48768	0.513053	0.514	0.84	0.403553	0	0.466667	0.533333	0	0	T	Cooney	usfs	Run	25	0	0	1	0	0	5.5	4	4.5	2022-12-14	4.66667	0.178955	Morning	Afternoon	Afternoon	0	0	74	88	57	0	0	0	0	0	0	Winter	2022
461	UW22-1	0.175768	0.42672	0.691212	0.582	1.54	0.659035	0	0.2	0.333333	0	0.466667	U	RivRanch	low	Riffle	82	0.01	50	0	0	50	7	15	13	2022-12-08	11.6667	0.106936	Afternoon	Afternoon	Morning	1	4	650	154	122	0	0	0	5	0	26	Winter	2022
462	UW22-2	0.200152	0.3048	0.261979	0.611333	0.92	0.359756	0	0.133333	0.2	0	0.666667	U	RivRanch	low	Run	95	0	0	0	0	0	11	11	11	2022-12-08	11	0.106936	Afternoon	Afternoon	Morning	0	0	400	97	169	0	0	0	0	0	0	Winter	2022
463	VW22-1	0.200152	0.3048	0.358142	0.663333	1.13	0.442415	0	0.8	0.0666667	0	0.133333	V	NMDGF	nmdgf	Riffle	12	0.02	0	0	0	100	7	9	9	2022-12-09	8.33333	0.114309	Morning	Afternoon	Afternoon	0	0	73	24	79	0	0	0	0	0	0	Winter	2022
464	VW22-10	0.25908	0.39624	0.3946	0.611333	0.95	0.494334	0.0666667	0.733333	0	0	0.2	V	NMDGF	nmdgf	Riffle	11	0.01	0	0	0	100	6	6	7.5	2022-12-09	6.5	0.114309	Morning	Afternoon	Afternoon	0	0	50	38	36	0	0	0	0	0	0	Winter	2022
465	VW22-2	0.359664	0.9144	0.663395	0.366	0.99	0.923308	0.0666667	0.533333	0.2	0	0.2	V	NMDGF	nmdgf	Run	10	0.05	0	1	0	100	6.5	6	6	2022-12-09	6.16667	0.114309	Morning	Afternoon	Afternoon	0	0	191	134	135	0	0	0	0	0	0	Winter	2022
466	VW22-3	0.261112	0.39624	0.307157	0.468	1.02	0.576425	0	0.466667	0.4	0	0.133333	V	NMDGF	nmdgf	Riffle	15	0.05	0	0	0	100	6	8	6	2022-12-09	6.66667	0.114309	Morning	Afternoon	Afternoon	0	0	137	68	113	0	0	0	0	0	0	Winter	2022
467	VW22-4	0.381	0.85344	0.600381	0.377333	0.71	0.717611	0	0.133333	0.6	0	0.266667	V	NMDGF	nmdgf	Run	9	0.05	50	1	0	50	6	7	7.5	2022-12-09	6.83333	0.114309	Morning	Afternoon	Afternoon	0	0	138	67	122	0	0	0	0	0	0	Winter	2022
468	VW22-5	0.23368	0.36576	0.309517	0.682667	1.19	0.365518	0	0.866667	0.0666667	0	0.0666667	V	NMDGF	nmdgf	Riffle	16	0	0	0	0	0	7	7	6	2022-12-09	6.66667	0.114309	Morning	Afternoon	Afternoon	0	0	85	65	80	0	0	0	0	0	0	Winter	2022
469	VW22-6	0.323088	0.4572	0.201075	0.558	0.87	0.399422	0	0.133333	0.666667	0	0.2	V	NMDGF	nmdgf	Run	16	0.04	0	1	50	50	5	6	6.5	2022-12-09	5.83333	0.114309	Morning	Afternoon	Afternoon	0	0	127	70	100	0	0	0	0	0	0	Winter	2022
470	VW22-7	0.327152	0.64008	0.492326	0.724	1.28	0.499392	0.133333	0.533333	0.266667	0	0.0666667	V	NMDGF	nmdgf	Riffle	20	0.03	0	0	25	75	4	5	4	2022-12-09	4.33333	0.114309	Morning	Afternoon	Afternoon	0	0	96	100	126	0	0	0	0	0	0	Winter	2022
471	VW22-8	0.25908	0.42672	0.32676	0.722667	0.96	0.29933	0	0.6	0.4	0	0	V	NMDGF	nmdgf	Run	50	0.01	0	0	50	50	5	6	6	2022-12-09	5.66667	0.114309	Morning	Afternoon	Afternoon	0	0	406	278	338	0	0	0	0	0	0	Winter	2022
472	VW22-9	0.437896	0.73152	0.405113	0.455333	1.31	0.72872	0.0666667	0.333333	0.333333	0	0.266667	V	NMDGF	nmdgf	Pool	11	0.05	0	1	10	90	6.5	6.5	6	2022-12-09	6.33333	0.114309	Morning	Afternoon	Afternoon	0	0	113	77	117	0	0	0	0	0	0	Winter	2022
473	WW22-1	0.166624	0.3048	0.418377	0.447333	0.74	0.443041	0	0.533333	0.466667	0	0	W	Cooney	usfs	Run	17	0.03	50	1	50	0	8	7	6	2022-12-14	7	0.156596	Morning	Morning	Morning	0	0	191	86	80	0	0	0	0	0	0	Winter	2022
474	WW22-10	0.189992	0.36576	0.529365	0.73	1.64	0.710671	0	1	0	0	0	W	Cooney	usfs	Riffle	15	0.01	0	0	100	0	6	8	7	2022-12-14	7	0.156596	Morning	Morning	Morning	0	0	121	43	42	0	0	0	0	0	0	Winter	2022
475	WW22-11	0.275336	0.6096	0.569664	0.614	1.03	0.453434	0	0.733333	0.266667	0	0	W	Cooney	usfs	Run	7	0	0	1	0	0	4	4	4	2022-12-14	4	0.156596	Morning	Morning	Morning	0	0	57	33	31	0	0	0	0	0	0	Winter	2022
476	WW22-12	0.186944	0.36576	0.488613	0.654667	1.44	0.621354	0	1	0	0	0	W	Cooney	usfs	Riffle	23	0	0	0	0	0	7	8	8	2022-12-14	7.66667	0.156596	Morning	Morning	Morning	0	0	151	63	55	0	0	0	0	0	0	Winter	2022
477	WW22-13	0.303784	0.64008	0.579012	0.568667	1.13	0.590973	0	0.466667	0.333333	0	0.2	W	Cooney	usfs	Run	12	0.03	0	1	50	50	5	4	6	2022-12-14	5	0.156596	Morning	Morning	Morning	0	0	94	46	44	0	0	0	0	0	0	Winter	2022
478	WW22-2	0.151384	0.27432	0.548063	0.502667	0.87	0.509947	0	0.933333	0.0666667	0	0	W	Cooney	usfs	Riffle	13	0.03	50	0	50	0	8	7	6	2022-12-14	7	0.156596	Morning	Morning	Morning	0	0	162	87	73	0	0	0	0	0	0	Winter	2022
479	WW22-3	0.37084	0.67056	0.49551	0.260667	0.82	1.2238	0.0666667	0.2	0.333333	0.133333	0.266667	W	Cooney	usfs	Pool	9	0.5	33.3333	1	33.3333	33.3333	7	5	8	2022-12-14	6.66667	0.156596	Morning	Morning	Morning	0	0	340	117	103	1	0	0	0	1	9	Winter	2022
480	WW22-4	0.204216	0.3048	0.318868	0.575333	1.06	0.454904	0.2	0.8	0	0	0	W	Cooney	usfs	Riffle	5	0.02	25	0	75	0	7	7	6	2022-12-14	6.66667	0.156596	Morning	Morning	Morning	0	0	100	49	31	0	0	0	0	0	10	Winter	2022
481	WW22-5	0.226568	0.39624	0.388796	0.542	0.86	0.47508	0	0.733333	0.2	0.0666667	0	W	Cooney	usfs	Run	12	0.07	25	1	0	75	5	5	3	2022-12-14	4.33333	0.156596	Morning	Morning	Morning	0	0	256	71	79	0	0	0	0	0	12	Winter	2022
482	WW22-6	0.207264	0.3048	0.223717	0.73	1.18	0.475776	0	1	0	0	0	W	Cooney	usfs	Riffle	28	0	0	0	0	0	4	6	7	2022-12-14	5.66667	0.156596	Morning	Morning	Morning	0	0	214	85	69	0	0	0	0	0	0	Winter	2022
483	WW22-7	0.258064	0.39624	0.419052	0.536667	1.07	0.559657	0	0.733333	0.133333	0	0.133333	W	Cooney	usfs	Run	12	0	0	1	0	0	7	6	5	2022-12-14	6	0.156596	Morning	Morning	Morning	2	0	134	57	81	0	0	0	2	0	11	Winter	2022
484	WW22-8	0.192024	0.33528	0.404462	0.730667	1.11	0.342484	0	0.933333	0.0666667	0	0	W	Cooney	usfs	Riffle	25	0.05	50	0	50	50	5	7	6	2022-12-14	6	0.156596	Morning	Morning	Morning	0	0	199	98	92	0	0	0	0	0	0	Winter	2022
485	WW22-9	0.236728	0.36576	0.420654	0.527333	1.42	0.803155	0	0.466667	0.266667	0	0.266667	W	Cooney	usfs	Run	13	0.05	0	1	50	50	7	5	5	2022-12-14	5.66667	0.156596	Morning	Morning	Morning	0	0	139	71	89	0	0	0	0	0	0	Winter	2022
486	YW22-1	0.347472	0.64008	0.461555	0.346667	0.8	0.84366	0	0.2	0.466667	0.2	0.133333	Y	Cooney	usfs	Run	15	0.1	50	1	0	50	4	5	4	2022-12-14	4.33333	0.140963	Morning	Morning	Morning	0	0	115	117	108	0	0	0	0	0	3	Winter	2022
487	YW22-2	0.210312	0.3048	0.291404	0.698667	1.15	0.477286	0	0.866667	0.133333	0	0	Y	Cooney	usfs	Riffle	40	0.01	0	0	0	100	5	5	6	2022-12-14	5.33333	0.140963	Morning	Morning	Morning	0	0	132	102	112	0	0	0	0	0	0	Winter	2022
488	YW22-3	0.262128	0.4572	0.394444	0.364	0.76	0.775846	0	0.0666667	0.533333	0.133333	0.266667	Y	Cooney	usfs	Run	12	0.1	75	1	0	25	5	4	6	2022-12-14	5	0.140963	Morning	Morning	Morning	0	0	135	100	105	0	0	0	0	0	4	Winter	2022
489	YW22-4	0.178816	0.3048	0.39645	0.733333	1.2	0.315943	0	0.666667	0.333333	0	0	Y	Cooney	usfs	Riffle	110	0.01	100	0	0	0	6	4	8	2022-12-14	6	0.140963	Morning	Morning	Morning	1	1	576	447	467	0	0	0	2	0	9	Winter	2022
490	ZW22-1	0.237744	0.36576	0.3501	0.512667	0.83	0.340772	0	0.466667	0.466667	0	0.0666667	Z	TNC_Barn	tnc_high	Run	42	0.03	50	1	50	0	8	6	7	2022-12-13	7	0.102269	Morning	Morning	Morning	0	0	279	189	218	0	0	0	0	0	0	Winter	2022
491	ZW22-2	0.260096	0.57912	0.538601	0.516667	1.11	0.650608	0	0.933333	0	0	0.0666667	Z	TNC_Barn	tnc_high	Riffle	28	0.04	0	0	0	100	5	7	7	2022-12-13	6.33333	0.102269	Morning	Morning	Morning	0	0	134	133	139	0	0	0	0	0	0	Winter	2022
492	ZW22-3	0.23876	0.32004	0.228449	0.493333	0.74	0.364355	0	0.333333	0.533333	0	0.133333	Z	TNC_Barn	tnc_high	Run	55	0.02	90	1	0	10	6	8	7	2022-12-13	7	0.102269	Morning	Morning	Morning	0	0	386	227	285	0	0	0	0	0	3	Winter	2022
493	CS23-1	0.341376	0.67056	0.42513	0.47	0.82	0.690472	0	0.733333	0	0	0.266667	C	RangerStat	usfs	Run	13	0.01	100	1	0	0	7	6.5	6.5	2023-05-18	6.66667	0.128486	Afternoon	Afternoon	Afternoon	0	0	92	76	88	0	0	0	0	0	0	Spring	2023
494	CS23-2	0.242824	0.3048	0.237769	0.698	0.96	0.323867	0	1	0	0	0	C	RangerStat	usfs	Riffle	91	0.01	100	0	0	0	7	8	8	2023-05-18	7.66667	0.128486	Afternoon	Afternoon	Afternoon	0	0	363	401	396	0	0	0	0	0	5	Spring	2023
495	CS23-3	0.465328	0.82296	0.364252	0.245333	0.99	1.44833	0	0.466667	0.133333	0.133333	0.266667	C	RangerStat	usfs	Pool	8	0.4	0	1	0	100	7	6	7	2023-05-18	6.66667	0.128486	Afternoon	Afternoon	Afternoon	0	0	112	77	141	0	0	0	0	0	1	Spring	2023
496	CS23-4	0.192024	0.27432	0.353407	0.716667	1.06	0.277955	0	1	0	0	0	C	RangerStat	usfs	Riffle	86	0	0	0	0	0	8	8.5	10	2023-05-18	8.83333	0.128486	Afternoon	Afternoon	Afternoon	0	0	282	273	264	0	0	0	0	0	0	Spring	2023
497	DS23-1	0.372872	0.57912	0.311986	0.439333	0.82	0.550968	0	0.6	0.133333	0.133333	0.133333	D	RangerStat	usfs	Run	12	0.1	50	1	0	50	4	5	5	2023-05-18	4.66667	0.125987	Morning	Afternoon	Afternoon	0	0	113	114	132	0	0	0	0	0	2	Spring	2023
498	DS23-2	0.221488	0.33528	0.394297	0.644	0.97	0.426334	0	1	0	0	0	D	RangerStat	usfs	Riffle	147	0.01	100	0	0	0	7	5	4	2023-05-18	5.33333	0.125987	Morning	Afternoon	Afternoon	0	0	760	452	438	0	0	0	0	0	0	Spring	2023
499	DS23-3	0.245872	0.32004	0.247786	0.608667	1.07	0.452409	0	0.8	0.0666667	0.133333	0	D	RangerStat	usfs	Run	31	0.04	50	1	0	50	6	5.5	7.5	2023-05-18	6.33333	0.125987	Morning	Afternoon	Afternoon	0	0	140	76	55	0	0	0	0	0	0	Spring	2023
500	ES23-1	0.226568	0.51816	0.49355	0.646667	1.35	0.557764	0	0.866667	0.133333	0	0	E	TNC_Upper	tnc_high	Riffle	45	0.02	100	0	0	0	4	3.5	5	2023-05-17	4.16667	0.292916	Afternoon	Morning	Morning	0	0	299	218	180	0	0	0	0	0	0	Spring	2023
501	ES23-10	0.247904	0.4572	0.513535	0.348667	0.56	0.39023	0	0.2	0.8	0	0	E	TNC_Upper	tnc_high	Run	23	0.2	25	1	75	0	7.5	6.5	4.5	2023-05-17	6.16667	0.292916	Afternoon	Morning	Morning	0	0	174	141	61	0	0	0	0	0	0	Spring	2023
502	ES23-11	0.1778	0.32004	0.517	0.604667	1.14	0.428527	0	0.866667	0.133333	0	0	E	TNC_Upper	tnc_high	Riffle	25	0	0	0	0	0	7	7	7.5	2023-05-17	7.16667	0.292916	Afternoon	Morning	Morning	0	0	119	56	77	0	0	0	0	0	0	Spring	2023
503	ES23-12	0.300736	0.51816	0.430196	0.432667	0.77	0.504441	0	0.466667	0.2	0.133333	0.2	E	TNC_Upper	tnc_high	Run	30	0.02	0	1	100	0	5	4.5	4	2023-05-17	4.5	0.292916	Afternoon	Morning	Morning	0	0	161	82	0	0	0	0	0	0	0	Spring	2023
504	ES23-2	0.4318	1.03632	0.826609	0.343667	0.68	0.656214	0	0.533333	0.4	0	0.0666667	E	TNC_Upper	tnc_high	Pool	12	0.35	25	1	75	0	5.5	5.5	5.5	2023-05-17	5.5	0.292916	Afternoon	Morning	Morning	0	0	201	124	117	0	0	0	0	0	0	Spring	2023
505	ES23-3	0.22352	0.4572	0.486005	0.519333	0.85	0.427074	0	0.8	0.133333	0	0.0666667	E	TNC_Upper	tnc_high	Riffle	18	0.2	50	0	0	50	7	6	6	2023-05-17	6.33333	0.292916	Afternoon	Morning	Morning	0	0	237	97	113	0	0	0	0	0	0	Spring	2023
506	ES23-4	0.522224	0.96012	0.453774	0.22	0.57	0.99051	0	0.333333	0.6	0	0.0666667	E	TNC_Upper	tnc_high	Run	17	0.4	50	1	0	50	6.5	7	8	2023-05-17	7.16667	0.292916	Afternoon	Morning	Morning	0	0	237	244	288	0	0	0	0	0	0	Spring	2023
507	ES23-5	0.210312	0.27432	0.257221	0.592	1.02	0.393994	0	0.933333	0	0	0.0666667	E	TNC_Upper	tnc_high	Riffle	8	0	0	0	0	0	4.5	4.5	4.5	2023-05-17	4.5	0.292916	Afternoon	Morning	Morning	0	0	23	20	27	0	0	0	0	0	0	Spring	2023
508	ES23-6	0.410464	0.71628	0.428297	0.162	0.55	1.11873	0	0.466667	0.533333	0	0	E	TNC_Upper	tnc_high	Run	7	0.05	0	1	25	75	5.5	6	7	2023-05-17	6.16667	0.292916	Afternoon	Morning	Morning	0	0	87	51	23	0	0	0	0	0	0	Spring	2023
509	ES23-7	0.201168	0.3048	0.283748	0.768	1.26	0.446744	0	1	0	0	0	E	TNC_Upper	tnc_high	Riffle	12	0	0	0	0	0	3.5	4	4.5	2023-05-17	4	0.292916	Afternoon	Morning	Morning	0	0	54	43	102	0	0	0	0	0	0	Spring	2023
510	ES23-8	0.36068	0.70104	0.554533	0.242	0.59	0.951593	0	0.333333	0.266667	0	0.4	E	TNC_Upper	tnc_high	Pool	22	0.01	50	1	0	50	6.5	6	9	2023-05-17	7.16667	0.292916	Afternoon	Morning	Morning	0	0	203	93	50	0	0	0	0	0	0	Spring	2023
511	ES23-9	0.161544	0.27432	0.393522	0.618	1.25	0.7181	0	0.8	0.133333	0.0666667	0	E	TNC_Upper	tnc_high	Riffle	17	0	0	0	0	0	6	6.5	9	2023-05-17	7.16667	0.292916	Afternoon	Morning	Morning	0	0	86	40	145	0	0	0	0	0	0	Spring	2023
512	FS23-1	0.322072	0.6096	0.492356	0.271333	0.53	0.600581	0	0	0.666667	0	0.333333	F	TNC_Upper	tnc_high	Run	11	0.25	50	1	50	0	6.5	4.5	5.5	2023-05-17	5.5	0.269041	Morning	Morning	Morning	0	0	243	150	149	0	0	0	0	0	4	Spring	2023
513	FS23-2	0.200152	0.27432	0.287598	0.482	0.88	0.591933	0	0.8	0.133333	0	0.0666667	F	TNC_Upper	tnc_high	Riffle	15	0	0	0	0	0	6	8	8	2023-05-17	7.33333	0.269041	Morning	Morning	Morning	0	0	203	102	73	0	0	0	0	0	3	Spring	2023
514	FS23-3	0.250952	0.50292	0.509577	0.41	0.67	0.36	0	0.0666667	0.866667	0	0.0666667	F	TNC_Upper	tnc_high	Run	25	0.05	50	1	50	0	9	8.5	6.5	2023-05-17	8	0.269041	Morning	Morning	Morning	0	0	203	114	113	0	0	0	0	0	0	Spring	2023
515	FS23-4	0.175768	0.24384	0.236015	0.602	1.12	0.448294	0	0.866667	0.133333	0	0	F	TNC_Upper	tnc_high	Riffle	17	0	0	0	0	0	6	6.5	8	2023-05-17	6.83333	0.269041	Morning	Morning	Morning	0	0	186	61	48	0	0	0	0	0	0	Spring	2023
516	FS23-5	0.175768	0.3048	0.374896	0.416667	0.6	0.389391	0	0.333333	0.666667	0	0	F	TNC_Upper	tnc_high	Run	22	0	0	1	0	0	10	10	8.5	2023-05-17	9.5	0.269041	Morning	Morning	Morning	0	0	124	72	56	0	0	0	0	0	0	Spring	2023
517	FS23-6	0.14732	0.18288	0.243132	0.533333	0.73	0.230368	0	0.333333	0.666667	0	0	F	TNC_Upper	tnc_high	Riffle	90	0.02	75	0	25	0	8	8	9	2023-05-17	8.33333	0.269041	Morning	Morning	Morning	0	0	550	418	279	0	0	0	0	0	1	Spring	2023
518	FS23-7	0.450088	0.64008	0.279764	0.276	0.79	1.14925	0	0.266667	0.733333	0	0	F	TNC_Upper	tnc_high	Pool	13	0.8	0	0	0	100	13	9.5	9	2023-05-17	10.5	0.269041	Morning	Morning	Morning	2	0	256	336	294	0	0	0	2	0	0	Spring	2023
519	FS23-8	0.239776	0.57912	0.667683	0.508	0.94	0.535139	0	0.533333	0.466667	0	0	F	TNC_Upper	tnc_high	Run	15	0	0	0	0	0	5	5.5	8	2023-05-17	6.16667	0.269041	Morning	Morning	Morning	0	0	82	45	35	0	0	0	0	0	0	Spring	2023
520	GS23-1	0.2794	0.4572	0.418295	0.761333	1.32	0.509022	0	0.933333	0	0.0666667	0	G	TNC_Barn	tnc_high	Riffle	61	0.01	100	0	0	0	5	5	5	2023-05-18	5	0.342883	Afternoon	Morning	Morning	0	0	384	252	187	0	0	0	0	0	0	Spring	2023
521	GS23-2	0.275336	0.51816	0.378579	0.540667	0.88	0.373821	0	0.533333	0.333333	0.0666667	0.0666667	G	TNC_Barn	tnc_high	Run	21	0.04	0	1	25	75	7	7.5	7	2023-05-18	7.16667	0.342883	Afternoon	Morning	Morning	0	0	176	175	110	0	0	0	0	0	4	Spring	2023
522	GS23-3	0.260096	0.4572	0.381963	0.836667	1.35	0.358186	0	0.733333	0.266667	0	0	G	TNC_Barn	tnc_high	Riffle	98	0.01	0	0	0	100	7	4	8.5	2023-05-18	6.5	0.342883	Afternoon	Morning	Morning	0	0	597	459	363	0	0	0	0	0	0	Spring	2023
523	GS23-4	0.29972	0.42672	0.30245	0.408667	0.92	0.621791	0	0.333333	0.466667	0.2	0	G	TNC_Barn	tnc_high	Pool	11	0.2	50	1	0	50	5	6	6	2023-05-18	5.66667	0.342883	Afternoon	Morning	Morning	0	0	95	104	114	0	0	0	0	0	0	Spring	2023
524	HS23-1	0.262128	0.39624	0.321612	0.706667	1.1	0.379659	0	0.866667	0.133333	0	0	H	TNC_Barn	tnc_high	Riffle	190	0.02	0	0	0	100	11	9	6	2023-05-18	8.66667	0.34393	Morning	Morning	Morning	0	0	107	865	745	0	0	0	0	0	0	Spring	2023
525	HS23-2	0.23876	0.79248	0.792352	0.0426667	0.14	1.00405	0	0.133333	0.2	0.6	0.0666667	H	TNC_Barn	tnc_high	Pool	33	0.2	25	1	0	75	12	17	15	2023-05-18	14.6667	0.34393	Morning	Morning	Morning	0	0	396	474	523	0	0	0	0	0	0	Spring	2023
526	HS23-3	0.047752	0.09144	0.397642	0.126	0.22	0.360965	0	0.533333	0.266667	0.0666667	0.133333	H	TNC_Barn	tnc_high	Run	51	0	0	1	0	0	1.5	2	2	2023-05-18	1.83333	0.34393	Morning	Morning	Morning	0	0	110	0	0	0	0	0	0	0	0	Spring	2023
527	IS23-1	0.237744	0.47244	0.505209	0.273333	0.73	0.713001	0	0.2	0.2	0	0.6	I	NMDGF	nmdgf	Run	60	0.02	33.3333	1	33.3333	33.3333	9	7	7	2023-05-14	7.66667	0.325009	Afternoon	Morning	Afternoon	0	0	344	272	293	0	0	0	0	0	0	Spring	2023
528	IS23-10	0.143256	0.27432	0.472006	0.497333	1.02	0.56441	0	0.866667	0	0	0.133333	I	NMDGF	nmdgf	Riffle	15	0	0	0	0	0	7.5	8	7	2023-05-14	7.5	0.325009	Afternoon	Morning	Afternoon	0	0	52	55	39	0	0	0	0	0	0	Spring	2023
529	IS23-2	0.188976	0.39624	0.532153	0.706667	1.38	0.620586	0	0.8	0.0666667	0	0.133333	I	NMDGF	nmdgf	Riffle	8	0	0	0	0	0	3	4.5	5.5	2023-05-14	4.33333	0.325009	Afternoon	Morning	Afternoon	0	0	20	26	20	0	0	0	0	0	0	Spring	2023
530	IS23-3	0.35052	0.82296	0.64342	0.210667	0.51	0.783581	0	0.0666667	0.2	0	0.733333	I	NMDGF	nmdgf	Pool	14	0.2	50	1	0	50	6.5	6.5	5	2023-05-14	6	0.325009	Afternoon	Morning	Afternoon	0	0	100	88	82	0	0	0	0	0	0	Spring	2023
531	IS23-4	0.12192	0.21336	0.409159	0.464667	1.2	0.518536	0	0.266667	0.6	0	0.133333	I	NMDGF	nmdgf	Riffle	30	0	0	0	0	0	7	8.5	7.5	2023-05-14	7.66667	0.325009	Afternoon	Morning	Afternoon	0	0	70	90	83	0	0	0	0	0	0	Spring	2023
532	IS23-5	0.21336	0.4572	0.657985	0.382	0.8	0.611948	0	0.133333	0.466667	0	0.4	I	NMDGF	nmdgf	Run	12	0.4	100	1	0	0	6	5.5	4.5	2023-05-14	5.33333	0.325009	Afternoon	Morning	Afternoon	0	0	77	85	82	0	0	0	0	0	0	Spring	2023
533	IS23-6	0.171704	0.28956	0.360482	0.494667	0.82	0.290337	0	0.6	0.0666667	0	0.333333	I	NMDGF	nmdgf	Riffle	30	0.03	0	0	0	100	8	5	5.5	2023-05-14	6.16667	0.325009	Afternoon	Morning	Afternoon	0	0	133	136	116	0	0	0	0	0	0	Spring	2023
534	IS23-7	0.403352	0.94488	0.655496	0.364	0.57	0.339785	0	0	0.466667	0	0.533333	I	NMDGF	nmdgf	Run	15	0.2	33.3333	1	33.3333	33.3333	5	3.5	4.5	2023-05-14	4.33333	0.325009	Afternoon	Morning	Afternoon	2	0	232	179	160	0	0	0	2	0	0	Spring	2023
535	IS23-8	0.151384	0.3048	0.508317	0.536	1.25	0.659192	0	0.8	0	0	0.2	I	NMDGF	nmdgf	Riffle	18	0	0	0	0	0	5.5	6	6.5	2023-05-14	6	0.325009	Afternoon	Morning	Afternoon	0	0	42	55	30	0	0	0	0	0	0	Spring	2023
536	IS23-9	0.22352	0.4572	0.534177	0.336667	0.55	0.465422	0	0.2	0	0	0.8	I	NMDGF	nmdgf	Run	20	0.02	50	1	50	0	5	4	7	2023-05-14	5.33333	0.325009	Afternoon	Morning	Afternoon	0	0	77	88	72	0	0	0	0	0	0	Spring	2023
537	JS23-1	0.287528	0.4572	0.411962	0.328	0.62	0.564783	0.0666667	0.533333	0.0666667	0.0666667	0.266667	J	NMDGF	nmdgf	Run	32	0.04	25	1	0	75	5	5.5	4	2023-05-15	4.83333	0.353787	Morning	Afternoon	Afternoon	0	0	223	223	164	0	0	0	0	0	0	Spring	2023
538	JS23-2	0.209296	0.3048	0.26177	0.744667	0.91	0.236377	0	1	0	0	0	J	NMDGF	nmdgf	Riffle	17	0.01	0	0	0	100	3.5	4	4.5	2023-05-15	4	0.353787	Morning	Afternoon	Afternoon	0	0	72	64	56	0	0	0	0	0	0	Spring	2023
539	JS23-3	0.387096	0.9144	0.634091	0.353333	0.94	0.873808	0	0.466667	0.266667	0.0666667	0.2	J	NMDGF	nmdgf	Pool	8	0.25	75	1	25	0	5	4.5	3	2023-05-15	4.16667	0.353787	Morning	Afternoon	Afternoon	0	0	120	98	121	0	0	0	0	0	0	Spring	2023
540	JS23-4	0.181864	0.39624	0.456208	0.728667	1.23	0.513254	0	0.866667	0	0.0666667	0.0666667	J	NMDGF	nmdgf	Riffle	17	0	0	0	0	0	7.5	4	6.5	2023-05-15	6	0.353787	Morning	Afternoon	Afternoon	0	0	72	148	80	0	0	0	0	0	0	Spring	2023
541	JS23-5	0.2286	0.39624	0.480079	0.449333	1.05	0.56292	0.0666667	0.6	0.133333	0.0666667	0.133333	J	NMDGF	nmdgf	Run	20	0.02	0	1	75	25	6	5	4.5	2023-05-15	5.16667	0.353787	Morning	Afternoon	Afternoon	0	0	58	82	59	0	0	0	0	0	0	Spring	2023
542	JS23-6	0.173736	0.33528	0.37481	0.523333	1.12	0.550109	0	0.8	0.0666667	0.0666667	0.0666667	J	NMDGF	nmdgf	Riffle	16	0.01	0	0	0	100	7	6	6	2023-05-15	6.33333	0.353787	Morning	Afternoon	Afternoon	0	0	116	81	91	0	0	0	0	0	0	Spring	2023
543	JS23-7	0.282448	0.6096	0.532534	0.287333	0.59	0.646629	0.0666667	0.266667	0.133333	0.0666667	0.466667	J	NMDGF	nmdgf	Pool	13	0.1	75	1	0	25	6	5	5.5	2023-05-15	5.5	0.353787	Morning	Afternoon	Afternoon	0	0	124	84	110	0	0	0	0	0	0	Spring	2023
544	JS23-8	0.169672	0.24384	0.314585	0.523333	0.89	0.369584	0	0.666667	0.266667	0.0666667	0	J	NMDGF	nmdgf	Riffle	93	0.01	33.3333	0	33.3333	33.3333	7	7.5	6	2023-05-15	6.83333	0.353787	Morning	Afternoon	Afternoon	0	0	346	261	277	0	0	0	0	0	0	Spring	2023
545	JS23-9	0.453136	0.70104	0.324205	0.203333	0.54	0.739498	0	0.333333	0.0666667	0.533333	0.0666667	J	NMDGF	nmdgf	Pool	12	0.8	100	1	0	0	2	4	4	2023-05-15	3.33333	0.353787	Morning	Afternoon	Afternoon	0	0	191	118	161	0	0	0	0	0	0	Spring	2023
546	KS23-1	0.310896	0.4572	0.317034	0.362	0.65	0.51872	0	0.266667	0.466667	0	0.266667	K	TNC_Dicert	san_lorenzo	Run	38	0.15	50	1	50	0	4.5	5	5.5	2023-05-16	5	0.32872	Morning	Afternoon	Morning	5	0	375	361	277	0	0	0	5	0	1	Spring	2023
547	KS23-2	0.146304	0.36576	0.614747	0.531333	0.92	0.43269	0	0.733333	0.2	0	0.0666667	K	TNC_Dicert	san_lorenzo	Riffle	56	0.05	100	0	0	0	5.5	11	13	2023-05-16	9.83333	0.32872	Morning	Afternoon	Morning	0	0	182	249	211	0	0	0	0	0	0	Spring	2023
548	KS23-3	0.247904	0.47244	0.555454	0.264	0.45	0.587304	0	0.266667	0.333333	0.0666667	0.333333	K	TNC_Dicert	san_lorenzo	Run	16	0.05	0	1	0	100	10	8	8	2023-05-16	8.66667	0.32872	Morning	Afternoon	Morning	0	0	29	125	76	0	0	0	0	0	0	Spring	2023
549	KS23-4	0.184912	0.33528	0.322027	0.474667	0.78	0.346435	0	0.333333	0.6	0	0.0666667	K	TNC_Dicert	san_lorenzo	Riffle	13	0.01	50	0	50	0	7.5	8	7.5	2023-05-16	7.66667	0.32872	Morning	Afternoon	Morning	0	0	57	30	28	0	0	0	0	0	0	Spring	2023
550	KS23-5	0.364744	0.70104	0.558896	0.242667	0.61	0.857565	0	0.266667	0.266667	0.0666667	0.4	K	TNC_Dicert	san_lorenzo	Run	10	0.1	100	1	0	0	7	6.5	7	2023-05-16	6.83333	0.32872	Morning	Afternoon	Morning	0	0	48	90	58	0	0	0	0	0	0	Spring	2023
551	KS23-6	0.14224	0.28956	0.621675	0.484	0.88	0.480617	0	0.133333	0.8	0	0.0666667	K	TNC_Dicert	san_lorenzo	Riffle	41	0	0	0	0	0	6	10	8	2023-05-16	8	0.32872	Morning	Afternoon	Morning	0	0	48	100	88	0	0	0	0	0	0	Spring	2023
552	KS23-7	0.440944	0.762	0.395252	0.339333	0.75	0.824731	0	0.133333	0.266667	0.2	0.4	K	TNC_Dicert	san_lorenzo	Run	15	0	0	1	0	0	5.5	4.5	4	2023-05-16	4.66667	0.32872	Morning	Afternoon	Morning	0	0	58	76	50	0	0	0	0	0	0	Spring	2023
553	KS23-8	0.095504	0.16764	0.502693	0.486667	1.01	0.612692	0	0.6	0.4	0	0	K	TNC_Dicert	san_lorenzo	Riffle	16	0	0	0	0	0	7.5	10	14	2023-05-16	10.5	0.32872	Morning	Afternoon	Morning	0	0	35	40	46	0	0	0	0	0	0	Spring	2023
554	KS23-9	0.336296	0.82296	0.479123	0.255333	0.46	0.594672	0	0.0666667	0.0666667	0	0.866667	K	TNC_Dicert	san_lorenzo	Run	25	0.1	0	1	50	50	8	7	7.5	2023-05-16	7.5	0.32872	Morning	Afternoon	Morning	4	0	257	297	267	0	0	0	4	0	1	Spring	2023
555	LS23-1	0.26924	0.4572	0.37343	0.313333	0.62	0.574806	0	0.266667	0.266667	0	0.466667	L	TNC_Dicert	san_lorenzo	Run	40	0.01	100	1	0	0	9	6.5	6	2023-05-16	7.16667	0.296181	Morning	Morning	Morning	0	0	328	254	175	0	0	0	0	0	0	Spring	2023
556	LS23-2	0.19304	0.42672	0.574487	0.586667	1.23	0.662354	0	0.866667	0.0666667	0.0666667	0	L	TNC_Dicert	san_lorenzo	Riffle	28	0.01	50	0	50	0	4.5	5.5	5	2023-05-16	5	0.296181	Morning	Morning	Morning	0	0	100	113	69	0	0	0	0	0	0	Spring	2023
557	LS23-3	0.47752	0.86868	0.516118	0.25	0.5	0.814862	0	0.2	0.2	0.133333	0.466667	L	TNC_Dicert	san_lorenzo	Pool	15	0.5	33.3333	1	33.3333	33.3333	7	7.5	6.5	2023-05-16	7	0.296181	Morning	Morning	Morning	0	0	249	198	173	0	0	0	0	0	0	Spring	2023
558	LS23-4	0.159512	0.36576	0.628447	0.508667	0.88	0.400342	0	0.8	0.133333	0	0.0666667	L	TNC_Dicert	san_lorenzo	Riffle	14	0.01	100	0	0	0	7	7.5	11	2023-05-16	8.5	0.296181	Morning	Morning	Morning	0	0	63	62	48	0	0	0	0	0	0	Spring	2023
559	LS23-5	0.268224	0.57912	0.642753	0.357333	1.4	0.886574	0	0.266667	0.333333	0	0.4	L	TNC_Dicert	san_lorenzo	Pool	15	0.2	50	1	0	50	8	7.5	7	2023-05-16	7.5	0.296181	Morning	Morning	Morning	1	0	254	47	49	0	0	0	1	0	0	Spring	2023
560	LS23-6	0.136144	0.24384	0.464377	0.56	0.97	0.344879	0	0.8	0.2	0	0	L	TNC_Dicert	san_lorenzo	Riffle	13	0	0	0	0	0	9	9.5	10	2023-05-16	9.5	0.296181	Morning	Morning	Morning	0	0	40	42	36	0	0	0	0	0	0	Spring	2023
561	LS23-7	0.440944	0.8382	0.428999	0.254	0.75	0.933898	0	0.333333	0.133333	0.2	0.333333	L	TNC_Dicert	san_lorenzo	Run	13	0.07	0	1	0	100	8	10	4	2023-05-16	7.33333	0.296181	Morning	Morning	Morning	0	0	202	188	149	0	0	0	0	0	0	Spring	2023
562	LS23-8	0.181864	0.3048	0.334396	0.44	0.67	0.367773	0	0.8	0.2	0	0	L	TNC_Dicert	san_lorenzo	Riffle	37	0	0	0	0	0	8	7	6	2023-05-16	7	0.296181	Morning	Morning	Morning	1	0	274	294	199	0	0	0	1	0	0	Spring	2023
563	MS23-1	0.16764	0.3048	0.499114	0.561333	1.02	0.447899	0	0.933333	0	0	0.0666667	M	TNC_Dicert	san_lorenzo	Riffle	34	0	0	0	0	0	6.5	8	7	2023-05-16	7.16667	0.247576	Afternoon	Morning	Morning	0	0	111	231	128	0	0	0	0	0	0	Spring	2023
564	MS23-2	0.251968	0.48768	0.643711	0.456	0.91	0.631074	0	0.4	0.2	0.133333	0.266667	M	TNC_Dicert	san_lorenzo	Run	32	0	0	1	0	0	6.5	6.5	6.5	2023-05-16	6.5	0.247576	Afternoon	Morning	Morning	0	0	97	240	143	0	0	0	0	0	0	Spring	2023
565	MS23-3	0.204216	0.33528	0.42944	0.628667	0.87	0.276812	0	0.733333	0.2	0	0.0666667	M	TNC_Dicert	san_lorenzo	Riffle	15	0.02	0	0	0	100	7	7	7	2023-05-16	7	0.247576	Afternoon	Morning	Morning	0	0	57	109	77	0	0	0	0	0	0	Spring	2023
566	MS23-4	0.281432	0.48768	0.517735	0.544	1.18	0.524544	0	0.133333	0.4	0.0666667	0.4	M	TNC_Dicert	san_lorenzo	Run	26	0	0	1	0	0	5.5	6	5	2023-05-16	5.5	0.247576	Afternoon	Morning	Morning	0	0	96	225	77	0	0	0	0	0	0	Spring	2023
567	MS23-5	0.234696	0.51816	0.59301	0.550667	1.1	0.585936	0	0.666667	0.266667	0.0666667	0	M	TNC_Dicert	san_lorenzo	Riffle	17	0.04	100	0	0	0	4.5	5	5.5	2023-05-16	5	0.247576	Afternoon	Morning	Morning	0	0	48	386	112	0	0	0	0	0	0	Spring	2023
568	MS23-6	0.347472	0.6096	0.317664	0.41	0.75	0.557785	0	0.533333	0.133333	0	0.333333	M	TNC_Dicert	san_lorenzo	Run	38	0.02	0	1	0	100	6	5.5	5	2023-05-16	5.5	0.247576	Afternoon	Morning	Morning	0	0	256	0	364	0	0	0	0	0	0	Spring	2023
569	NS23-1	0.229616	0.39624	0.307719	0.681333	1.07	0.388394	0	0.866667	0.0666667	0	0.0666667	N	TNC_Greer	san_lorenzo	Riffle	41	0.02	100	0	0	0	6	5.5	6	2023-05-17	5.83333	0.28602	Morning	Afternoon	Morning	1	0	214	123	125	0	0	0	1	0	0	Spring	2023
570	NS23-2	0.28448	0.64008	0.647834	0.412667	0.61	0.347015	0	0	0.266667	0.133333	0.6	N	TNC_Greer	san_lorenzo	Pool	23	0.05	25	1	75	0	8	6	5	2023-05-17	6.33333	0.28602	Morning	Afternoon	Morning	0	0	189	119	156	0	0	0	0	0	1	Spring	2023
571	NS23-3	0.237744	0.33528	0.229596	0.578	0.94	0.578013	0	0.866667	0.0666667	0	0.0666667	N	TNC_Greer	san_lorenzo	Riffle	16	0	0	0	0	0	7.5	6.5	6.5	2023-05-17	6.83333	0.28602	Morning	Afternoon	Morning	0	0	56	48	43	0	0	0	0	0	0	Spring	2023
572	NS23-4	0.363728	0.64008	0.283675	0.386	0.72	0.568584	0	0.2	0.2	0.133333	0.466667	N	TNC_Greer	san_lorenzo	Run	15	0.1	75	1	0	25	6	5	7.5	2023-05-17	6.16667	0.28602	Morning	Afternoon	Morning	0	0	182	146	172	0	0	0	0	0	1	Spring	2023
573	NS23-5	0.18796	0.33528	0.500443	0.74	1.67	0.622691	0	0.733333	0.266667	0	0	N	TNC_Greer	san_lorenzo	Riffle	11	0.04	0	0	0	100	8	8	8	2023-05-17	8	0.28602	Morning	Afternoon	Morning	0	0	91	70	50	0	0	0	0	0	0	Spring	2023
574	NS23-6	0.301752	0.67056	0.429484	0.482667	0.68	0.248306	0	0.266667	0.4	0	0.333333	N	TNC_Greer	san_lorenzo	Run	25	0.07	50	1	50	0	7	7	4.5	2023-05-17	6.16667	0.28602	Morning	Afternoon	Morning	0	0	258	168	174	0	0	0	0	0	0	Spring	2023
575	NS23-7	0.195072	0.3048	0.316933	0.671333	0.98	0.1968	0	0.866667	0.133333	0	0	N	TNC_Greer	san_lorenzo	Riffle	81	0	0	0	0	0	5.5	5.5	6.6	2023-05-17	5.86667	0.28602	Morning	Afternoon	Morning	0	1	366	237	205	0	0	0	1	0	2	Spring	2023
576	OS23-1	0.144272	0.27432	0.514202	0.228	0.39	0.624728	0	0.2	0.333333	0.133333	0.333333	O	TNC_Greer	san_lorenzo	Run	28	0.15	100	1	0	0	7	9	7	2023-05-15	7.66667	0.291409	Afternoon	Afternoon	Morning	0	0	223	131	156	0	0	0	0	0	0	Spring	2023
577	OS23-2	0.108712	0.21336	0.420115	0.412	0.94	0.436816	0	0.466667	0.466667	0	0.0666667	O	TNC_Greer	san_lorenzo	Riffle	55	0	0	0	0	0	11	11	13	2023-05-15	11.6667	0.291409	Afternoon	Afternoon	Morning	0	1	160	127	196	0	0	0	1	0	0	Spring	2023
578	OS23-3	0.204216	0.27432	0.270251	0.244667	0.4	0.472841	0	0.466667	0.2	0	0.333333	O	TNC_Greer	san_lorenzo	Run	78	0.05	0	1	0	100	9	7	6.5	2023-05-15	7.5	0.291409	Afternoon	Afternoon	Morning	1	1	550	330	341	0	0	0	2	0	2	Spring	2023
579	OS23-4	0.153416	0.27432	0.380064	0.509333	0.81	0.361983	0	0.733333	0.133333	0	0.133333	O	TNC_Greer	san_lorenzo	Riffle	23	0	0	0	0	0	5	4.5	5.5	2023-05-15	5	0.291409	Afternoon	Afternoon	Morning	0	0	65	52	51	0	0	0	0	0	0	Spring	2023
580	OS23-5	0.155448	0.48768	0.750496	0.310667	0.52	0.474244	0	0	0.8	0	0.2	O	TNC_Greer	san_lorenzo	Run	33	0.01	100	0	0	0	6.5	6.5	6.5	2023-05-15	6.5	0.291409	Afternoon	Afternoon	Morning	0	0	145	148	147	0	0	0	0	0	0	Spring	2023
581	QS23-1	0.14224	0.2286	0.394015	0.586667	0.92	0.340096	0	0.333333	0.6	0.0666667	0	Q	Menard	low	Riffle	84	0	0	0	0	0	11	16	9	2023-05-16	12	0.184354	Afternoon	Afternoon	Morning	0	0	408	283	239	0	0	0	0	0	1	Spring	2023
582	QS23-2	0.356616	0.762	0.561349	0.0926667	0.24	0.847229	0	0	0	1	0	Q	Menard	low	Pool	31	0.1	0	1	0	100	6.5	4.5	1.5	2023-05-16	4.16667	0.184354	Afternoon	Afternoon	Morning	0	0	217	291	350	0	0	0	0	0	1	Spring	2023
583	QS23-3	0.288544	0.4572	0.373721	0.479333	0.99	0.586824	0	0.133333	0.666667	0.0666667	0.133333	Q	Menard	low	Run	70	0.03	100	1	0	0	7.5	6.5	6	2023-05-16	6.66667	0.184354	Afternoon	Afternoon	Morning	2	0	427	385	356	0	0	0	2	0	8	Spring	2023
584	QS23-4	0.134112	0.36576	0.688817	0.644	1.22	0.472512	0	0.8	0.2	0	0	Q	Menard	low	Riffle	10	0	0	0	0	0	6.5	7.5	12	2023-05-16	8.66667	0.184354	Afternoon	Afternoon	Morning	0	0	72	51	56	0	0	0	0	0	0	Spring	2023
585	QS23-5	0.0493776	0.09144	0.513391	0.169333	0.27	0.393293	0	0.2	0.466667	0.333333	0	Q	Menard	low	Run	125	0	0	1	0	0	1.5	1.5	1.5	2023-05-16	1.5	0.184354	Afternoon	Afternoon	Morning	0	0	286	220	175	0	0	0	0	0	0	Spring	2023
586	RS23-1	0.261112	0.62484	0.645375	0.306	0.63	0.662383	0	0.2	0.4	0.2	0.2	R	Reed	san_lorenzo	Run	36	0.02	75	1	25	0	6.5	8	7	2023-05-15	7.16667	0.274075	Afternoon	Morning	Afternoon	0	0	371	340	159	0	0	0	0	0	6	Spring	2023
587	RS23-2	0.129032	0.3048	0.486708	0.566667	0.9	0.343789	0	0.533333	0.466667	0	0	R	Reed	san_lorenzo	Riffle	12	0	0	0	0	0	5.5	7.5	6.5	2023-05-15	6.5	0.274075	Afternoon	Morning	Afternoon	0	0	75	116	78	0	0	0	0	0	0	Spring	2023
588	RS23-3	0.186944	0.381	0.574356	0.351333	0.58	0.473214	0	0.266667	0.4	0	0.333333	R	Reed	san_lorenzo	Run	42	0.01	50	1	50	0	7	5.5	6	2023-05-15	6.16667	0.274075	Afternoon	Morning	Afternoon	0	0	209	248	106	0	0	0	0	0	0	Spring	2023
589	RS23-4	0.169672	0.27432	0.355843	0.466667	0.75	0.374555	0	0.4	0.6	0	0	R	Reed	san_lorenzo	Riffle	47	0.01	100	0	0	0	5.5	4.5	5.5	2023-05-15	5.16667	0.274075	Afternoon	Morning	Afternoon	0	1	175	143	300	0	0	0	1	0	0	Spring	2023
590	RS23-5	0.254	0.57912	0.710533	0.308	0.55	0.627076	0	0.333333	0.333333	0	0.333333	R	Reed	san_lorenzo	Run	26	0.04	100	1	0	0	5.5	5.5	4	2023-05-15	5	0.274075	Afternoon	Morning	Afternoon	3	2	238	263	45	0	0	0	5	0	0	Spring	2023
591	RS23-6	0.145288	0.24384	0.432251	0.012	0.03	0.901938	0	0	0.266667	0.666667	0.0666667	R	Reed	san_lorenzo	Pool	17	0.04	0	0	0	100	3.5	4	5.5	2023-05-15	4.33333	0.274075	Afternoon	Morning	Afternoon	0	0	125	109	75	0	0	0	0	0	0	Spring	2023
592	RS23-7	0.2286	0.33528	0.267854	0.580667	1.02	0.418841	0	0.933333	0.0666667	0	0	R	Reed	san_lorenzo	Riffle	25	0.01	0	0	0	100	4.5	4	4	2023-05-15	4.16667	0.274075	Afternoon	Morning	Afternoon	3	0	127	117	226	0	0	0	3	0	0	Spring	2023
593	RS23-8	0.285496	0.70104	0.732606	0.286667	0.8	0.90637	0	0.466667	0.466667	0	0.0666667	R	Reed	san_lorenzo	Pool	8	0.4	50	0	0	50	5.5	6	6	2023-05-15	5.83333	0.274075	Afternoon	Morning	Afternoon	0	0	132	172	189	0	0	0	0	0	3	Spring	2023
594	RS23-9	0.277368	0.4572	0.362209	0.284	0.52	0.57671	0	0.533333	0.133333	0	0.333333	R	Reed	san_lorenzo	Run	40	0.02	100	1	0	0	5	4.5	4	2023-05-15	4.5	0.274075	Afternoon	Morning	Afternoon	0	0	175	176	105	0	0	0	0	0	1	Spring	2023
595	TS23-1	0.343408	0.56388	0.411847	0.270667	0.71	1.11412	0	0.466667	0.2	0	0.333333	T	Cooney	usfs	Run	12	0.15	0	1	25	75	4	4.5	3	2023-05-19	3.83333	0.211346	Afternoon	Afternoon	Morning	0	1	138	151	99	0	0	0	1	0	0	Spring	2023
596	TS23-2	0.217424	0.28956	0.278448	0.561333	1.19	0.561411	0	0.933333	0.0666667	0	0	T	Cooney	usfs	Riffle	46	0.01	0	0	0	100	2.5	2.5	2.5	2023-05-19	2.5	0.211346	Afternoon	Afternoon	Morning	0	0	295	211	137	0	0	0	0	0	0	Spring	2023
597	TS23-3	0.29972	0.57912	0.622949	0.447333	0.86	0.655703	0	0.666667	0.2	0	0.133333	T	Cooney	usfs	Run	17	0	0	1	0	0	3	3	3.5	2023-05-19	3.16667	0.211346	Afternoon	Afternoon	Morning	0	0	77	74	49	0	0	0	0	0	0	Spring	2023
598	TS23-4	0.220472	0.36576	0.392653	0.525333	0.97	0.486478	0	0.933333	0	0	0.0666667	T	Cooney	usfs	Riffle	108	0.01	33.3333	0	33.3333	33.3333	4.5	6	3.5	2023-05-19	4.66667	0.211346	Afternoon	Afternoon	Morning	0	0	592	383	324	0	0	0	0	0	6	Spring	2023
599	TS23-5	0.255016	0.57912	0.510331	0.491333	0.68	0.309992	0	0.333333	0.6	0	0	T	Cooney	usfs	Run	10	0	0	1	0	0	5.5	4	4	2023-05-19	4.5	0.211346	Afternoon	Afternoon	Morning	0	0	50	50	37	0	0	0	0	0	0	Spring	2023
600	TS23-6	0.230632	0.4572	0.350431	0.675333	1.13	0.418515	0	0.8	0.2	0	0	T	Cooney	usfs	Riffle	28	0	0	0	0	0	4	4	4.5	2023-05-19	4.16667	0.211346	Afternoon	Afternoon	Morning	0	0	123	141	98	0	0	0	0	0	0	Spring	2023
601	TS23-7	0.262331	0.51816	0.468773	0.400667	0.93	0.894953	0	0.666667	0.133333	0	0.2	T	Cooney	usfs	Run	10	0.1	100	1	0	0	4	4	4	2023-05-19	4	0.211346	Afternoon	Afternoon	Morning	0	0	48	79	37	0	0	0	0	0	0	Spring	2023
602	US23-1	0.259283	0.48768	0.613099	0.850667	1.35	0.404607	0	0.666667	0.133333	0.133333	0.0666667	U	RivRanch	low	Riffle	62	0	0	0	0	0	6	5	6.5	2023-05-18	5.83333	0.225807	Afternoon	Afternoon	Morning	0	0	189	190	131	0	0	0	0	0	0	Spring	2023
603	US23-2	0.199136	0.3048	0.346467	0.573333	0.71	0.137443	0	0.333333	0.6	0	0.0666667	U	RivRanch	low	Run	140	0.01	100	0	0	0	10	11	11	2023-05-18	10.6667	0.225807	Afternoon	Afternoon	Morning	1	3	861	600	334	0	0	0	4	0	16	Spring	2023
604	VS23-1	0.134112	0.21336	0.338738	0.608	1.1	0.406942	0	0.866667	0.133333	0	0	V	NMDGF	nmdgf	Riffle	10	0	0	0	0	0	6	7	8	2023-05-14	7	0.328086	Afternoon	Afternoon	Afternoon	0	0	30	35	77	0	0	0	0	0	0	Spring	2023
605	VS23-10	0.399288	0.762	0.463929	0.180667	1.02	1.47641	0	0.333333	0.0666667	0.0666667	0.533333	V	NMDGF	nmdgf	Pool	16	0.07	50	1	0	50	6	6.5	5	2023-05-14	5.83333	0.328086	Afternoon	Afternoon	Afternoon	0	0	107	77	106	0	0	0	0	0	0	Spring	2023
606	VS23-2	0.368808	0.82296	0.621054	0.196667	0.52	0.927614	0	0.2	0.133333	0.0666667	0.6	V	NMDGF	nmdgf	Pool	13	0.07	25	1	0	75	7	5	6.5	2023-05-14	6.16667	0.328086	Afternoon	Afternoon	Afternoon	0	0	220	121	100	0	0	0	0	0	1	Spring	2023
607	VS23-3	0.191008	0.36576	0.466082	0.484	1.08	0.494069	0	0.533333	0.4	0	0.0666667	V	NMDGF	nmdgf	Riffle	15	0.1	25	0	0	75	6.5	6	6	2023-05-14	6.16667	0.328086	Afternoon	Afternoon	Afternoon	0	0	132	82	93	0	0	0	0	0	0	Spring	2023
608	VS23-4	0.424688	0.82296	0.521239	0.200667	0.65	1.36703	0	0.133333	0.466667	0.2	0.2	V	NMDGF	nmdgf	Pool	17	0.1	50	0	0	50	5.5	7	4.5	2023-05-14	5.66667	0.328086	Afternoon	Afternoon	Afternoon	0	0	136	63	59	0	0	0	0	0	0	Spring	2023
609	VS23-5	0.206248	0.33528	0.390865	0.443333	0.91	0.470116	0	0.6	0.133333	0.0666667	0.2	V	NMDGF	nmdgf	Run	26	0.07	75	1	0	25	5.5	5	5.5	2023-05-14	5.33333	0.328086	Afternoon	Afternoon	Afternoon	0	0	200	110	94	0	0	0	0	0	0	Spring	2023
610	VS23-6	0.231648	0.42672	0.46267	0.711333	1.46	0.527477	0	1	0	0	0	V	NMDGF	nmdgf	Riffle	27	0.02	100	0	0	0	3	2.5	2.5	2023-05-14	2.66667	0.328086	Afternoon	Afternoon	Afternoon	0	0	126	100	124	0	0	0	0	0	0	Spring	2023
611	VS23-7	0.226568	0.41148	0.386294	0.421333	0.73	0.417967	0	0.333333	0.2	0	0.466667	V	NMDGF	nmdgf	Run	24	0.01	50	0	50	0	5.5	6.5	5.5	2023-05-14	5.83333	0.328086	Afternoon	Afternoon	Afternoon	0	0	147	108	96	0	0	0	0	0	0	Spring	2023
612	VS23-8	0.301752	0.4572	0.48375	0.238667	0.73	1.04471	0	0.6	0	0	0.4	V	NMDGF	nmdgf	Pool	9	0.1	0	1	100	0	5	5.5	6	2023-05-14	5.5	0.328086	Afternoon	Afternoon	Afternoon	0	0	100	56	73	0	0	0	0	0	0	Spring	2023
613	VS23-9	0.207264	0.33528	0.257428	0.517333	1.38	0.665869	0	0.866667	0	0	0.133333	V	NMDGF	nmdgf	Riffle	26	0	0	0	0	0	6.5	5.5	5.5	2023-05-14	5.83333	0.328086	Afternoon	Afternoon	Afternoon	0	0	98	59	62	0	0	0	0	0	0	Spring	2023
614	WS23-1	0.175768	0.381	0.673106	0.524	0.99	0.593087	0	0.933333	0.0666667	0	0	W	Cooney	usfs	Riffle	32	0.01	100	0	0	0	5.5	5.5	6	2023-05-19	5.66667	0.207268	Morning	Afternoon	Morning	0	1	284	178	141	0	0	0	1	0	8	Spring	2023
615	WS23-10	0.2794	0.6096	0.597041	0.476667	0.7	0.382886	0	0.6	0.266667	0	0.0666667	W	Cooney	usfs	Run	11	0	0	1	0	0	4	3	4	2023-05-19	3.66667	0.207268	Morning	Afternoon	Morning	0	0	67	32	36	0	0	0	0	0	0	Spring	2023
616	WS23-2	0.371856	0.6858	0.522509	0.521333	0.94	0.560449	0	0.733333	0.2	0	0.0666667	W	Cooney	usfs	Pool	11	0.15	50	1	0	50	5	6.5	5	2023-05-19	5.5	0.207268	Morning	Afternoon	Morning	0	0	187	137	113	0	0	0	0	0	13	Spring	2023
617	WS23-3	0.212344	0.27432	0.290225	0.799333	1.48	0.366983	0	1	0	0	0	W	Cooney	usfs	Riffle	41	0.05	0	0	0	100	5	5	4.5	2023-05-19	4.83333	0.207268	Morning	Afternoon	Morning	2	0	246	169	178	0	0	0	2	0	6	Spring	2023
618	WS23-4	0.287528	0.54864	0.425383	0.529333	0.94	0.514924	0	0.533333	0.466667	0	0	W	Cooney	usfs	Run	12	0	0	1	0	0	4	2	2.5	2023-05-19	2.83333	0.207268	Morning	Afternoon	Morning	0	0	105	71	57	0	0	0	0	0	1	Spring	2023
619	WS23-5	0.205232	0.33528	0.383669	1.01	1.83	0.523015	0	1	0	0	0	W	Cooney	usfs	Riffle	8	0	0	0	0	0	5	4.5	3	2023-05-19	4.16667	0.207268	Morning	Afternoon	Morning	0	0	136	16	28	0	0	0	0	0	0	Spring	2023
620	WS23-6	0.282448	0.48768	0.462748	0.432	0.92	0.575134	0.0666667	0.4	0.4	0	0.133333	W	Cooney	usfs	Run	10	0.03	33.3333	1	33.3333	33.3333	4.5	4.5	4.5	2023-05-19	4.5	0.207268	Morning	Afternoon	Morning	0	0	181	96	74	0	0	0	0	0	4	Spring	2023
621	WS23-7	0.165608	0.25908	0.374398	0.708	1.43	0.460263	0	1	0	0	0	W	Cooney	usfs	Riffle	45	0.03	25	0	25	50	5.5	5.5	6	2023-05-19	5.66667	0.207268	Morning	Afternoon	Morning	1	0	388	190	203	0	0	0	1	0	2	Spring	2023
622	WS23-8	0.278384	0.54864	0.568345	0.558667	0.82	0.474205	0	1	0	0	0	W	Cooney	usfs	Run	5	0	0	1	0	0	5	3	2	2023-05-19	3.33333	0.207268	Morning	Afternoon	Morning	0	0	45	24	36	0	0	0	0	0	0	Spring	2023
623	WS23-9	0.16764	0.33528	0.591159	0.612	1.43	0.655378	0	1	0	0	0	W	Cooney	usfs	Riffle	20	0	0	0	0	0	6.5	5	7	2023-05-19	6.16667	0.207268	Morning	Afternoon	Morning	0	0	123	60	70	0	0	0	0	0	0	Spring	2023
624	YS23-1	0.244856	0.51816	0.484671	0.447333	0.79	0.493504	0	0.266667	0.6	0.133333	0	Y	Cooney	usfs	Run	13	0.1	100	1	0	0	4	4	3.5	2023-05-19	3.83333	0.201388	Morning	Morning	Morning	0	0	242	132	137	0	0	0	0	0	3	Spring	2023
625	YS23-2	0.181864	0.27432	0.258221	0.783333	1.31	0.361001	0	0.866667	0.133333	0	0	Y	Cooney	usfs	Riffle	28	0	0	0	0	0	4	6	6	2023-05-19	5.33333	0.201388	Morning	Morning	Morning	0	0	182	104	128	0	0	0	0	0	0	Spring	2023
626	YS23-3	0.260096	0.48768	0.499874	0.313333	0.71	0.873165	0	0.0666667	0.6	0.0666667	0.266667	Y	Cooney	usfs	Run	15	0.1	100	1	0	0	6	6	6	2023-05-19	6	0.201388	Morning	Morning	Morning	0	0	255	185	136	0	0	0	0	0	24	Spring	2023
627	YS23-4	0.18288	0.39624	0.54736	0.624	0.94	0.508575	0	0.8	0.2	0	0	Y	Cooney	usfs	Riffle	133	0.01	100	0	0	0	6	6	4.5	2023-05-19	5.5	0.201388	Morning	Morning	Morning	0	2	724	635	597	0	0	0	2	0	3	Spring	2023
628	ZS23-1	0.385064	0.67056	0.475515	0.515333	0.96	0.57834	0	0.533333	0.2	0.133333	0.133333	Z	TNC_Barn	tnc_high	Riffle	84	0.05	100	0	0	0	7	7	7	2023-05-18	7	0.343784	Morning	Morning	Morning	0	0	611	475	344	0	0	0	0	0	1	Spring	2023
629	ZS23-2	0.303784	0.42672	0.294035	0.708	0.95	0.277611	0	0.866667	0.0666667	0	0.0666667	Z	TNC_Barn	tnc_high	Run	57	0.02	100	1	0	0	8	9	5.5	2023-05-18	7.5	0.343784	Morning	Morning	Morning	0	0	452	330	286	0	0	0	0	0	0	Spring	2023
630	EV23-1	0.201168	0.35052	0.511574	0.194	0.34	0.557832	0	0.333333	0.533333	0.0666667	0.0666667	E	TNC_Upper	tnc_high	Run	16	0.02	100	1	0	0	2.5	3	3	2023-07-20	2.83333	0.314274	Afternoon	Afternoon	Morning	0	14	87	33	37	0	0	0	14	0	3	Summer	2023
631	EV23-10	0.09144	0.16764	0.467177	0.195333	0.45	0.692511	0	0.733333	0.2	0.0666667	0	E	TNC_Upper	tnc_high	Riffle	15	0.4	0	0	0	100	5.5	8	9	2023-07-20	7.5	0.314274	Afternoon	Afternoon	Morning	1	0	86	33	59	0	0	0	1	0	0	Summer	2023
632	EV23-11	0.247904	0.4572	0.499681	0.0853333	0.17	0.496921	0	0.0666667	0.6	0.0666667	0.266667	E	TNC_Upper	tnc_high	Run	26	0.07	25	1	75	0	6	5	5.5	2023-07-20	5.5	0.314274	Afternoon	Afternoon	Morning	1	4	228	95	112	0	0	0	5	0	9	Summer	2023
633	EV23-12	0.122936	0.21336	0.455403	0.229333	0.6	0.952834	0	0.666667	0.266667	0	0.0666667	E	TNC_Upper	tnc_high	Riffle	22	0	0	0	0	0	6.5	5	3.5	2023-07-20	5	0.314274	Afternoon	Afternoon	Morning	0	0	144	84	72	0	0	0	0	0	0	Summer	2023
634	EV23-13	0.19812	0.381	0.49767	0.122667	0.35	0.615835	0	0.0666667	0.466667	0	0.466667	E	TNC_Upper	tnc_high	Run	30	0.03	0	1	100	0	4.5	3.5	3	2023-07-20	3.66667	0.314274	Afternoon	Afternoon	Morning	0	0	169	69	80	0	0	0	0	0	14	Summer	2023
635	EV23-2	0.165608	0.28956	0.327887	0.266667	0.72	0.798604	0	0.466667	0.266667	0	0.266667	E	TNC_Upper	tnc_high	Riffle	38	0	0	0	0	0	2.5	3.2	2.5	2023-07-20	2.73333	0.314274	Afternoon	Afternoon	Morning	1	1	373	110	106	0	0	0	2	0	2	Summer	2023
636	EV23-3	0.418592	0.79248	0.598852	0.124	0.66	1.33624	0	0	0.4	0.4	0.2	E	TNC_Upper	tnc_high	Pool	10	0.4	50	1	50	0	4.5	4.5	5	2023-07-20	4.66667	0.314274	Afternoon	Afternoon	Morning	0	0	81	98	81	0	0	0	0	0	2	Summer	2023
637	EV23-4	0.113792	0.33528	0.767471	0.257333	0.68	0.728557	0	0.333333	0.466667	0	0.2	E	TNC_Upper	tnc_high	Riffle	25	0.01	0	0	0	100	4	4.5	3.5	2023-07-20	4	0.314274	Afternoon	Afternoon	Morning	0	0	177	71	86	0	0	0	0	0	0	Summer	2023
638	EV23-5	0.405384	0.82296	0.443864	0.103333	0.3	1.15706	0	0.4	0.2	0.133333	0.266667	E	TNC_Upper	tnc_high	Pool	13	0.2	50	1	0	50	4	4	8	2023-07-20	5.33333	0.314274	Afternoon	Afternoon	Morning	1	0	384	142	174	0	0	0	1	0	5	Summer	2023
639	EV23-6	0.105664	0.16764	0.394867	0.271333	0.74	0.719633	0	0.866667	0.133333	0	0	E	TNC_Upper	tnc_high	Riffle	9	0	0	0	0	0	3	4	4	2023-07-20	3.66667	0.314274	Afternoon	Afternoon	Morning	0	0	28	16	27	0	0	0	0	0	0	Summer	2023
640	EV23-7	0.22352	0.48768	0.645116	0.114667	0.28	0.772934	0	0.0666667	0.466667	0.2	0.266667	E	TNC_Upper	tnc_high	Pool	9	0.04	0	1	0	100	4.5	4.5	5.5	2023-07-20	4.83333	0.314274	Afternoon	Afternoon	Morning	1	0	116	50	62	0	0	0	1	0	0	Summer	2023
641	EV23-8	0.09652	0.1524	0.428967	0.465333	0.92	0.521539	0	1	0	0	0	E	TNC_Upper	tnc_high	Riffle	13	0	0	0	0	0	1.5	2.5	3.5	2023-07-20	2.5	0.314274	Afternoon	Afternoon	Morning	0	0	53	35	26	0	0	0	0	0	0	Summer	2023
642	EV23-9	0.290576	0.5334	0.468043	0.0693333	0.15	0.78331	0	0	0.0666667	0.266667	0.666667	E	TNC_Upper	tnc_high	Pool	20	0.3	50	1	50	0	4.5	4	6	2023-07-20	4.83333	0.314274	Afternoon	Afternoon	Morning	1	0	181	82	101	0	0	0	1	0	0	Summer	2023
643	FV23-1	0.188976	0.42672	0.685518	0.122667	0.31	0.601801	0.0666667	0.2	0.2	0.0666667	0.466667	F	TNC_Upper	tnc_high	Run	8	0.05	75	1	25	0	5	4.5	4.5	2023-07-20	4.66667	0.30522	Afternoon	Afternoon	Morning	0	0	159	95	59	0	0	0	0	0	9	Summer	2023
644	FV23-2	0.092456	0.21336	0.558867	0.185333	0.5	0.901687	0	0.866667	0.0666667	0	0.0666667	F	TNC_Upper	tnc_high	Riffle	22	0	0	0	0	0	5.5	6.5	8	2023-07-20	6.66667	0.30522	Afternoon	Afternoon	Morning	0	0	257	94	69	0	0	0	0	0	10	Summer	2023
645	FV23-3	0.178816	0.39624	0.669119	0.123333	0.27	0.72305	0	0.4	0.466667	0.0666667	0.0666667	F	TNC_Upper	tnc_high	Run	22	0.01	50	1	50	0	7	4.5	5	2023-07-20	5.5	0.30522	Afternoon	Afternoon	Morning	0	1	177	96	69	0	0	0	1	0	7	Summer	2023
646	FV23-4	0.100584	0.18288	0.439133	0.280667	0.55	0.677825	0	0.933333	0	0	0.0666667	F	TNC_Upper	tnc_high	Riffle	13	0	0	0	0	0	5	6	7	2023-07-20	6	0.30522	Afternoon	Afternoon	Morning	0	0	83	45	35	0	0	0	0	0	0	Summer	2023
647	FV23-5	0.10668	0.21336	0.461333	0.146667	0.29	0.686026	0	0.733333	0.266667	0	0	F	TNC_Upper	tnc_high	Run	23	0	0	1	0	0	8	5.5	6	2023-07-20	6.5	0.30522	Afternoon	Afternoon	Morning	0	0	77	52	48	0	0	0	0	0	0	Summer	2023
648	FV23-6	0.084328	0.1524	0.304457	0.262667	0.54	0.512692	0	1	0	0	0	F	TNC_Upper	tnc_high	Riffle	91	0.01	100	0	0	0	7	6	6	2023-07-20	6.33333	0.30522	Afternoon	Afternoon	Morning	0	9	405	234	241	0	0	0	9	0	14	Summer	2023
649	FV23-7	0.255016	0.48768	0.603331	0.126667	0.38	1.20901	0	0.266667	0.533333	0	0.2	F	TNC_Upper	tnc_high	Pool	10	0.7	0	1	0	100	5.5	8	5	2023-07-20	6.16667	0.30522	Afternoon	Afternoon	Morning	1	1	407	204	166	0	1	0	2	1	5	Summer	2023
650	FV23-8	0.139192	0.24384	0.475214	0.433333	1.05	0.667618	0	0.666667	0.266667	0	0.0666667	F	TNC_Upper	tnc_high	Riffle	15	0	0	0	0	0	1.5	1.5	3.5	2023-07-20	2.16667	0.30522	Afternoon	Afternoon	Morning	0	11	87	49	36	0	0	0	11	0	82	Summer	2023
651	GV23-1	0.249936	0.3048	0.188363	0.217333	0.36	0.481472	0	0.8	0.133333	0	0.0666667	G	TNC_Barn	tnc_high	Run	13	0.04	100	1	0	0	4	4.5	4	2023-07-22	4.16667	0.363932	Afternoon	Morning	Morning	0	1	102	51	50	0	0	0	1	0	1	Summer	2023
652	GV23-10	0.09652	0.13716	0.325052	0.425333	1.22	0.664567	0	0.933333	0.0666667	0	0	G	TNC_Barn	tnc_high	Riffle	28	0	0	0	0	0	6	4	5	2023-07-22	5	0.363932	Afternoon	Morning	Morning	0	1	176	72	56	0	0	0	1	0	2	Summer	2023
653	GV23-11	0.298704	0.51816	0.511587	0.190667	1.22	1.63437	0	0.466667	0.4	0	0.133333	G	TNC_Barn	tnc_high	Pool	12	0.5	0	1	0	100	1.5	2.5	2	2023-07-22	2	0.363932	Afternoon	Morning	Morning	0	0	95	66	50	0	0	0	0	0	0	Summer	2023
654	GV23-12	0.225552	0.381	0.505113	0.115333	0.23	0.725329	0	0.533333	0.2	0	0.266667	G	TNC_Barn	tnc_high	Pool	9	0.5	50	1	0	50	4	4.5	3.5	2023-07-22	4	0.363932	Afternoon	Morning	Morning	0	0	249	140	79	0	0	0	0	0	24	Summer	2023
655	GV23-2	0.148336	0.2286	0.346164	0.464	0.74	0.399625	0	0.933333	0	0	0.0666667	G	TNC_Barn	tnc_high	Riffle	48	0.01	0	0	0	100	4	3.5	4.5	2023-07-22	4	0.363932	Afternoon	Morning	Morning	0	0	249	136	146	0	0	0	0	0	0	Summer	2023
656	GV23-3	0.227584	0.57912	0.714744	0.130667	0.26	0.714103	0	0.333333	0.333333	0	0.333333	G	TNC_Barn	tnc_high	Pool	22	0.02	100	1	0	0	7	7	7	2023-07-22	7	0.363932	Afternoon	Morning	Morning	3	3	275	148	113	0	0	0	6	0	2	Summer	2023
657	GV23-4	0.11684	0.16764	0.314386	0.512	1.01	0.500309	0	0.8	0.133333	0	0.0666667	G	TNC_Barn	tnc_high	Riffle	17	0	0	0	0	0	5.5	4	4	2023-07-22	4.5	0.363932	Afternoon	Morning	Morning	0	0	78	59	53	0	0	0	0	0	1	Summer	2023
658	GV23-5	0.2286	0.57912	0.567367	0.222667	0.4	0.590815	0	0.533333	0.466667	0	0	G	TNC_Barn	tnc_high	Run	27	0.02	0	1	50	50	5	4.5	5.5	2023-07-22	5	0.363932	Afternoon	Morning	Morning	1	1	373	119	151	0	0	0	2	0	12	Summer	2023
659	GV23-6	0.127	0.18288	0.322845	0.483333	0.82	0.454276	0	1	0	0	0	G	TNC_Barn	tnc_high	Riffle	7	0	0	0	0	0	4.5	4	3.5	2023-07-22	4	0.363932	Afternoon	Morning	Morning	0	0	34	18	25	0	0	0	0	0	0	Summer	2023
660	GV23-7	0.321056	0.47244	0.334435	0.191333	0.54	1.06744	0	0.733333	0.266667	0	0	G	TNC_Barn	tnc_high	Run	9	0.02	0	1	100	0	3.5	3	3	2023-07-22	3.16667	0.363932	Afternoon	Morning	Morning	0	1	81	36	38	0	0	0	1	0	0	Summer	2023
661	GV23-8	0.120904	0.21336	0.416612	0.456	0.93	0.534592	0	0.866667	0.133333	0	0	G	TNC_Barn	tnc_high	Riffle	13	0	0	0	0	0	3.5	6	5.5	2023-07-22	5	0.363932	Afternoon	Morning	Morning	0	0	53	42	42	0	0	0	0	0	0	Summer	2023
662	GV23-9	0.241808	0.4572	0.547821	0.136	0.27	0.668615	0	0.4	0.266667	0	0.333333	G	TNC_Barn	tnc_high	Run	7	0	0	1	0	0	4	4.5	2	2023-07-22	3.5	0.363932	Afternoon	Morning	Morning	0	0	81	19	15	0	0	0	0	0	1	Summer	2023
663	HV23-1	0.109728	0.18288	0.356812	0.232	0.44	0.530215	0	0.733333	0.2	0	0.0666667	H	TNC_Barn	tnc_high	Riffle	14	0	0	0	0	0	5	5	4.5	2023-07-21	4.83333	0.359288	Morning	Morning	Morning	0	2	93	69	79	0	0	0	2	0	3	Summer	2023
664	HV23-2	0.15748	0.24384	0.247178	0.185333	0.37	0.502394	0	0.666667	0.0666667	0	0.266667	H	TNC_Barn	tnc_high	Run	18	0	0	1	0	0	5	4	3.5	2023-07-21	4.16667	0.359288	Morning	Morning	Morning	0	6	154	65	55	0	0	0	6	0	4	Summer	2023
665	HV23-3	0.095504	0.1524	0.428466	0.387333	0.84	0.676236	0	0.733333	0.2	0	0.0666667	H	TNC_Barn	tnc_high	Riffle	18	0.04	25	0	0	75	3	3.5	5	2023-07-21	3.83333	0.359288	Morning	Morning	Morning	0	0	154	186	166	0	0	0	0	0	3	Summer	2023
666	HV23-4	0.107696	0.16764	0.372356	0.144667	0.31	0.56633	0	0.666667	0.333333	0	0	H	TNC_Barn	tnc_high	Run	36	0.04	0	1	0	100	7	6.5	6	2023-07-21	6.5	0.359288	Morning	Morning	Morning	0	41	345	114	102	0	0	0	41	0	32	Summer	2023
667	HV23-5	0.095504	0.18288	0.428466	0.170667	0.41	0.757349	0	0.866667	0.133333	0	0	H	TNC_Barn	tnc_high	Riffle	27	0.4	0	0	0	100	5.5	5.5	6	2023-07-21	5.66667	0.359288	Morning	Morning	Morning	0	53	318	94	113	0	0	0	53	0	142	Summer	2023
668	HV23-6	0.234696	0.57912	0.734574	0.0433333	0.23	1.24477	0	0.133333	0	0.533333	0.333333	H	TNC_Barn	tnc_high	Pool	20	0.9	10	0	0	90	3	3.5	4.5	2023-07-21	3.66667	0.359288	Morning	Morning	Morning	0	0	194	70	88	0	0	0	0	0	21	Summer	2023
669	HV23-7	0.129032	0.18288	0.333668	0.207333	0.37	0.401249	0	1	0	0	0	H	TNC_Barn	tnc_high	Run	26	0	0	1	0	0	5.5	5.5	3.5	2023-07-21	4.83333	0.359288	Morning	Morning	Morning	0	7	195	104	162	0	0	0	7	0	33	Summer	2023
670	HV23-8	0.097536	0.12192	0.262787	0.277333	0.63	0.56775	0	0.933333	0.0666667	0	0	H	TNC_Barn	tnc_high	Riffle	44	0.01	0	0	0	100	3	4.5	4	2023-07-21	3.83333	0.359288	Morning	Morning	Morning	0	4	274	0	0	0	0	0	4	0	20	Summer	2023
671	IV23-1	0.215392	0.42672	0.526681	0.206667	0.45	0.690299	0	0.333333	0	0.266667	0.4	I	NMDGF	nmdgf	Run	49	0.05	0	1	75	25	7	5.5	4.5	2023-07-23	5.66667	0.34797	Morning	Afternoon	Morning	0	0	294	140	298	0	0	0	0	0	0	Summer	2023
672	IV23-10	0.112776	0.18288	0.360441	0.391333	0.81	0.605856	0	1	0	0	0	I	NMDGF	nmdgf	Riffle	15	0	0	0	0	0	4	4	6	2023-07-23	4.66667	0.34797	Morning	Afternoon	Morning	0	2	73	44	25	0	0	0	2	0	0	Summer	2023
673	IV23-2	0.113792	0.19812	0.368057	0.602	1.03	0.443742	0	0.933333	0.0666667	0	0	I	NMDGF	nmdgf	Riffle	10	0	0	0	0	0	4.5	5	4.5	2023-07-23	4.66667	0.34797	Morning	Afternoon	Morning	0	0	44	24	19	0	0	0	0	0	0	Summer	2023
674	IV23-3	0.499872	0.82296	0.421224	0.108	0.37	1.30064	0	0.2	0.0666667	0.133333	0.6	I	NMDGF	nmdgf	Pool	10	0.15	75	1	25	0	8	7	5.5	2023-07-23	6.83333	0.34797	Morning	Afternoon	Morning	0	0	139	72	94	0	0	0	0	0	1	Summer	2023
675	IV23-4	0.098552	0.19812	0.51906	0.352	0.79	0.612534	0	0.733333	0.133333	0.0666667	0.0666667	I	NMDGF	nmdgf	Riffle	21	0.01	0	0	0	100	8	8	8	2023-07-23	8	0.34797	Morning	Afternoon	Morning	0	0	103	47	95	0	0	0	0	0	0	Summer	2023
676	IV23-5	0.188976	0.36576	0.594028	0.241333	0.49	0.522463	0	0.4	0.266667	0.133333	0.2	I	NMDGF	nmdgf	Run	17	0.2	0	1	0	100	7	5	4.5	2023-07-23	5.5	0.34797	Morning	Afternoon	Morning	0	0	184	81	78	0	0	0	0	0	0	Summer	2023
677	IV23-6	0.11684	0.24384	0.563543	0.350667	0.72	0.596475	0	0.6	0.2	0.2	0	I	NMDGF	nmdgf	Riffle	53	0.01	0	0	0	100	8	5	5.5	2023-07-23	6.16667	0.34797	Morning	Afternoon	Morning	0	2	208	105	92	0	0	0	2	0	0	Summer	2023
678	IV23-7	0.36576	0.88392	0.635429	0.204667	0.31	0.459041	0	0.266667	0.2	0.2	0.333333	I	NMDGF	nmdgf	Pool	14	0.25	0	1	0	100	6	4.5	5.5	2023-07-23	5.33333	0.34797	Morning	Afternoon	Morning	0	3	225	151	143	0	0	0	3	0	5	Summer	2023
679	IV23-8	0.10668	0.24384	0.682988	0.361333	0.76	0.656324	0	0.866667	0.0666667	0	0.0666667	I	NMDGF	nmdgf	Riffle	19	0	0	0	0	0	6	6.5	6.5	2023-07-23	6.33333	0.34797	Morning	Afternoon	Morning	0	0	99	44	46	0	0	0	0	0	0	Summer	2023
680	IV23-9	0.227584	0.41148	0.435795	0.186	0.39	0.573605	0	0.266667	0.2	0.0666667	0.466667	I	NMDGF	nmdgf	Run	20	0.04	50	1	0	50	4.5	5	5.5	2023-07-23	5	0.34797	Morning	Afternoon	Morning	0	0	116	51	51	0	0	0	0	0	3	Summer	2023
681	JV23-1	0.276352	0.47244	0.365725	0.121333	0.25	0.804434	0	0.133333	0	0.4	0.466667	J	NMDGF	nmdgf	Run	21	0.02	0	1	0	100	4.5	4	5	2023-07-22	4.5	0.355566	Afternoon	Afternoon	Morning	0	1	154	70	97	0	0	0	1	0	0	Summer	2023
682	JV23-2	0.097536	0.18288	0.367864	0.372	0.68	0.390109	0	0.8	0.2	0	0	J	NMDGF	nmdgf	Riffle	27	0.03	75	0	0	25	3.5	3.5	4	2023-07-22	3.66667	0.355566	Afternoon	Afternoon	Morning	0	0	115	74	95	0	0	0	0	0	0	Summer	2023
683	JV23-3	0.413512	0.70104	0.468854	0.112667	0.29	0.970242	0.133333	0.0666667	0.0666667	0.2	0.533333	J	NMDGF	nmdgf	Pool	9	0.15	75	1	25	0	4	5.5	3.5	2023-07-22	4.33333	0.355566	Afternoon	Afternoon	Morning	1	0	134	50	71	0	0	0	1	0	0	Summer	2023
684	JV23-4	0.128016	0.3048	0.614979	0.420667	0.63	0.473519	0	0.8	0.133333	0.0666667	0	J	NMDGF	nmdgf	Riffle	17	0	0	0	0	0	6	3.5	5	2023-07-22	4.83333	0.355566	Afternoon	Afternoon	Morning	0	1	107	63	78	0	0	0	1	0	1	Summer	2023
685	JV23-5	0.158496	0.3048	0.543685	0.192667	0.35	0.425961	0	0.466667	0.266667	0.0666667	0.2	J	NMDGF	nmdgf	Run	17	0.03	50	1	50	0	5.5	5.5	3.5	2023-07-22	4.83333	0.355566	Afternoon	Afternoon	Morning	0	0	86	42	50	0	0	0	0	0	0	Summer	2023
686	JV23-6	0.115824	0.3048	0.573108	0.306	0.68	0.574564	0	0.6	0.2	0	0.2	J	NMDGF	nmdgf	Riffle	21	0.03	0	0	100	0	5	6.5	5	2023-07-22	5.5	0.355566	Afternoon	Afternoon	Morning	1	0	89	98	109	0	0	0	1	0	0	Summer	2023
687	JV23-7	0.245872	0.54864	0.611305	0.145333	0.44	1.03468	0	0.4	0	0.0666667	0.533333	J	NMDGF	nmdgf	Pool	10	0.1	100	1	0	0	4.5	4	3.5	2023-07-22	4	0.355566	Afternoon	Afternoon	Morning	0	0	103	58	69	0	0	0	0	0	0	Summer	2023
688	JV23-8	0.122936	0.24384	0.524833	0.209333	0.48	0.603843	0	0.333333	0.4	0.2	0.0666667	J	NMDGF	nmdgf	Riffle	82	0.01	25	0	0	75	5.5	4.5	5	2023-07-22	5	0.355566	Afternoon	Afternoon	Morning	0	1	361	23	301	0	0	0	1	0	0	Summer	2023
689	JV23-9	0.34544	0.54864	0.342005	0.066	0.25	1.2531	0	0.0666667	0.0666667	0.533333	0.333333	J	NMDGF	nmdgf	Pool	9	0.75	50	1	0	50	1.5	1.5	3	2023-07-22	2	0.355566	Afternoon	Afternoon	Morning	0	0	132	69	96	0	0	0	0	0	0	Summer	2023
690	KV23-1	0.178816	0.25908	0.32288	0.139333	0.26	0.568021	0	0.0666667	0.6	0	0.333333	K	TNC_Dicert	san_lorenzo	Run	43	0.05	75	1	0	25	5.5	5.5	7	2023-07-24	6	0.338406	Morning	Morning	Afternoon	15	96	407	211	243	0	0	0	111	0	3	Summer	2023
691	KV23-2	0.08636	0.21336	0.635107	0.242667	0.73	0.79503	0	0.6	0.333333	0	0.0666667	K	TNC_Dicert	san_lorenzo	Riffle	53	0.1	75	0	0	25	1.5	10	9	2023-07-24	6.83333	0.338406	Morning	Morning	Afternoon	11	122	416	148	130	0	0	0	133	0	15	Summer	2023
692	KV23-3	0.235712	0.59436	0.820334	0.0833333	0.21	0.690342	0	0.4	0.2	0	0.4	K	TNC_Dicert	san_lorenzo	Run	49	0.04	90	1	10	0	8	6.5	4	2023-07-24	6.16667	0.338406	Morning	Morning	Afternoon	3	25	264	160	150	0	0	0	28	0	0	Summer	2023
693	KV23-4	0.093472	0.1524	0.496324	0.304	0.78	0.746583	0	0.133333	0.8	0	0.0666667	K	TNC_Dicert	san_lorenzo	Riffle	23	0	0	0	0	0	3.5	3.5	2.5	2023-07-24	3.16667	0.338406	Morning	Morning	Afternoon	1	0	102	49	59	0	0	0	1	0	0	Summer	2023
694	KV23-5	0.246888	0.57912	0.72597	0.102	0.3	0.833704	0	0.0666667	0.4	0	0.533333	K	TNC_Dicert	san_lorenzo	Run	30	0	0	1	0	0	7	5.5	3	2023-07-24	5.16667	0.338406	Morning	Morning	Afternoon	4	18	159	67	80	0	0	0	22	0	3	Summer	2023
695	KV23-6	0.082296	0.18288	0.719946	0.285333	0.55	0.573719	0	0.533333	0.466667	0	0	K	TNC_Dicert	san_lorenzo	Riffle	20	0	0	0	0	0	2.5	6	9	2023-07-24	5.83333	0.338406	Morning	Morning	Afternoon	0	0	71	28	37	0	0	0	0	0	0	Summer	2023
696	KV23-7	0.29464	0.67056	0.567508	0.0766667	0.15	0.584709	0	0	0.4	0	0.6	K	TNC_Dicert	san_lorenzo	Pool	40	0.1	50	1	0	50	7.5	6	7	2023-07-24	6.83333	0.338406	Morning	Morning	Afternoon	7	17	353	181	156	0	0	0	24	0	0	Summer	2023
697	LV23-1	0.149352	0.28956	0.386064	0.098	0.23	0.618529	0	0.4	0.533333	0	0.0666667	L	TNC_Dicert	san_lorenzo	Run	43	0.02	100	1	0	0	6.5	5	5	2023-07-24	5.5	0.316914	Morning	Morning	Afternoon	2	29	227	159	181	0	0	0	31	0	1	Summer	2023
698	LV23-2	0.08128	0.1524	0.392451	0.325333	0.6	0.453519	0	0.733333	0.266667	0	0	L	TNC_Dicert	san_lorenzo	Riffle	23	0	0	0	0	0	3	3.5	3.5	2023-07-24	3.33333	0.316914	Morning	Morning	Afternoon	0	0	112	61	66	0	0	0	0	0	0	Summer	2023
699	LV23-3	0.261112	0.65532	0.686305	0.1	0.27	1.01207	0	0.0666667	0.466667	0.0666667	0.4	L	TNC_Dicert	san_lorenzo	Pool	27	0.35	50	1	50	0	6	7	8	2023-07-24	7	0.316914	Morning	Morning	Afternoon	0	7	236	157	137	0	0	0	7	0	0	Summer	2023
700	LV23-4	0.09652	0.18288	0.487274	0.445333	1.01	0.525445	0	0.133333	0.866667	0	0	L	TNC_Dicert	san_lorenzo	Riffle	15	0.01	100	0	0	0	1.5	1.2	2	2023-07-24	1.56667	0.316914	Morning	Morning	Afternoon	0	0	61	36	38	0	0	0	0	0	0	Summer	2023
701	LV23-5	0.11176	0.18288	0.404739	0.186	0.31	0.390242	0	0.4	0.466667	0	0.133333	L	TNC_Dicert	san_lorenzo	Run	12	0.02	100	1	0	0	4	4	5	2023-07-24	4.33333	0.316914	Morning	Morning	Afternoon	1	24	81	33	34	0	0	0	25	0	0	Summer	2023
702	LV23-6	0.080264	0.12192	0.324667	0.408	0.75	0.422719	0	0.733333	0.266667	0	0	L	TNC_Dicert	san_lorenzo	Riffle	11	0.01	0	0	0	100	3	2	2.5	2023-07-24	2.5	0.316914	Morning	Morning	Afternoon	0	3	54	36	34	0	0	0	3	0	0	Summer	2023
703	LV23-7	0.260096	0.50292	0.582776	0.0673333	0.23	1.21755	0	0.133333	0.2	0.133333	0.533333	L	TNC_Dicert	san_lorenzo	Pool	14	0.15	25	0	0	75	4	13	4	2023-07-24	7	0.316914	Morning	Morning	Afternoon	0	13	139	74	116	0	0	0	13	0	3	Summer	2023
704	LV23-8	0.129032	0.19812	0.388834	0.167333	0.31	0.443468	0	0.466667	0.4	0	0.133333	L	TNC_Dicert	san_lorenzo	Run	60	0.01	50	0	0	50	5	6	4	2023-07-24	5	0.316914	Morning	Morning	Afternoon	0	83	230	168	129	0	0	0	83	0	0	Summer	2023
705	MV23-1	0.080264	0.24384	0.701199	0.194667	0.43	0.705115	0	0.333333	0.466667	0.133333	0.0666667	M	TNC_Dicert	san_lorenzo	Riffle	32	0.01	100	0	0	0	2.5	9	5	2023-07-24	5.5	0.255565	Afternoon	Morning	Afternoon	0	37	96	44	46	0	0	0	37	0	10	Summer	2023
706	MV23-2	0.102616	0.19812	0.559834	0.114	0.21	0.539517	0	0	0.2	0.8	0	M	TNC_Dicert	san_lorenzo	Run	25	0.07	0	0	0	100	7	6.5	6.5	2023-07-24	6.66667	0.255565	Afternoon	Morning	Afternoon	0	20	163	80	93	0	0	0	20	0	13	Summer	2023
707	MV23-3	0.468376	0.67056	0.329873	0.0233333	0.06	0.897031	0	0.266667	0.0666667	0.666667	0	M	TNC_Dicert	san_lorenzo	Pool	91	0.05	0	0	75	25	9	10	10	2023-07-24	9.66667	0.255565	Afternoon	Morning	Afternoon	0	1	547	429	448	0	0	0	1	0	0	Summer	2023
708	MV23-4	0.183896	0.27432	0.208872	0.157167	1	1.51624	0	0.666667	0.2	0.133333	0	M	TNC_Dicert	san_lorenzo	Run	51	0.01	0	1	0	100	8	7.5	5	2023-07-24	6.83333	0.255565	Afternoon	Morning	Afternoon	0	0	219	164	149	0	0	0	0	0	0	Summer	2023
709	NV23-1	0.113386	0.24384	0.635586	0.105333	0.23	0.527203	0	0.466667	0.266667	0	0.266667	N	TNC_Greer	san_lorenzo	Run	35	0.01	100	1	0	0	4.5	5	4.5	2023-07-25	4.66667	0.297103	Morning	Morning	Morning	1	250	227	70	94	0	0	0	251	0	65	Summer	2023
710	NV23-2	0.072136	0.12192	0.468796	0.236667	0.45	0.569061	0	0.866667	0.133333	0	0	N	TNC_Greer	san_lorenzo	Riffle	26	0	0	0	0	0	2.5	3.5	3.5	2023-07-25	3.16667	0.297103	Morning	Morning	Morning	0	156	86	51	64	0	0	0	156	0	17	Summer	2023
711	NV23-3	0.289357	0.50292	0.534608	0.0466667	0.1	0.615045	0	0.0666667	0.133333	0.266667	0.533333	N	TNC_Greer	san_lorenzo	Pool	26	0.1	25	1	50	25	9	5.5	2	2023-07-25	5.5	0.297103	Morning	Morning	Morning	11	14	193	122	123	0	0	0	25	0	44	Summer	2023
712	NV23-4	0.08128	0.13716	0.434941	0.16	0.47	0.714174	0	0.733333	0.2	0	0.0666667	N	TNC_Greer	san_lorenzo	Riffle	10	0	0	0	0	0	6.5	6	5.5	2023-07-25	6	0.297103	Morning	Morning	Morning	1	26	67	38	91	0	0	0	27	0	4	Summer	2023
713	NV23-5	0.258064	0.65532	0.785508	0.0546667	0.13	0.655432	0	0.133333	0.2	0.133333	0.533333	N	TNC_Greer	san_lorenzo	Pool	13	0.2	25	1	0	75	6	5.5	9	2023-07-25	6.83333	0.297103	Morning	Morning	Morning	4	108	203	99	23	0	0	0	112	0	57	Summer	2023
714	NV23-6	0.072136	0.12192	0.378489	0.210667	0.58	0.715738	0	0.866667	0.133333	0	0	N	TNC_Greer	san_lorenzo	Riffle	11	0	0	0	0	0	1	1.5	2	2023-07-25	1.5	0.297103	Morning	Morning	Morning	1	49	46	19	100	0	0	0	50	0	2	Summer	2023
715	NV23-7	0.175768	0.4572	0.780255	0.0833333	0.27	0.866124	0	0.133333	0.4	0.133333	0.333333	N	TNC_Greer	san_lorenzo	Run	26	0.15	50	0	50	0	3	2	3	2023-07-25	2.66667	0.297103	Morning	Morning	Morning	0	219	136	100	147	0	0	0	219	0	58	Summer	2023
716	NV23-8	0.047752	0.09144	0.589305	0.107333	0.3	0.741561	0	0.866667	0.133333	0	0	N	TNC_Greer	san_lorenzo	Run	68	0	0	0	0	0	3	5	4.5	2023-07-25	4.16667	0.297103	Morning	Morning	Morning	0	315	238	132	0	0	0	0	315	0	75	Summer	2023
717	OV23-1	0.143256	0.3048	0.505099	0.11	0.24	0.547615	0	0.2	0.4	0	0.4	O	TNC_Greer	san_lorenzo	Run	31	0.03	0	1	0	100	6.5	6.5	5.5	2023-07-23	6.16667	0.263568	Afternoon	Morning	Morning	0	28	110	92	148	0	0	0	28	0	17	Summer	2023
718	OV23-2	0.062992	0.12192	0.532153	0.22	0.4	0.395145	0	0.466667	0.533333	0	0	O	TNC_Greer	san_lorenzo	Riffle	26	0	0	0	0	0	11	11	12	2023-07-23	11.3333	0.263568	Afternoon	Morning	Morning	1	33	275	114	57	0	0	0	34	0	25	Summer	2023
719	OV23-3	0.11684	0.1524	0.234714	0.138	0.35	0.622875	0	0.266667	0.2	0	0.533333	O	TNC_Greer	san_lorenzo	Run	60	0.03	0	1	0	100	9	7.5	5	2023-07-23	7.16667	0.263568	Afternoon	Morning	Morning	1	48	473	273	257	0	0	0	49	0	37	Summer	2023
720	OV23-4	0.0762	0.10668	0.329502	0.317333	0.73	0.586829	0	0.933333	0.0666667	0	0	O	TNC_Greer	san_lorenzo	Riffle	19	0	0	0	0	0	2	2	2.5	2023-07-23	2.16667	0.263568	Afternoon	Morning	Morning	0	0	69	51	40	0	0	0	0	0	21	Summer	2023
721	OV23-5	0.154432	0.42672	0.726966	0.0953333	0.27	0.926295	0	0.266667	0.6	0	0.133333	O	TNC_Greer	san_lorenzo	Run	24	0.01	100	0	0	0	4	3.5	4	2023-07-23	3.83333	0.263568	Afternoon	Morning	Morning	0	22	129	66	54	0	0	0	22	0	4	Summer	2023
722	QV23-1	0.216408	0.44196	0.5857	0.0446667	0.14	1.14741	0	0.0666667	0.266667	0.466667	0.2	Q	Menard	low	Pool	22	0.04	50	1	0	50	1	3.5	5	2023-07-24	3.16667	0.209352	Afternoon	Morning	Morning	3	7	213	135	145	0	0	0	10	0	2	Summer	2023
723	QV23-2	0.047752	0.10668	0.523953	0.177333	0.39	0.611251	0	0.8	0.2	0	0	Q	Menard	low	Riffle	24	0	0	0	0	0	1.5	1	0.7	2023-07-24	1.06667	0.209352	Afternoon	Morning	Morning	0	6	60	33	36	0	0	0	6	0	0	Summer	2023
724	QV23-3	0.082296	0.3048	0.925397	0.058	0.11	0.652314	0	0.666667	0.333333	0	0	Q	Menard	low	Run	26	0	0	1	0	0	7	5.5	3.5	2023-07-24	5.33333	0.209352	Afternoon	Morning	Morning	0	17	76	43	54	0	0	0	17	0	16	Summer	2023
725	QV23-4	0.036576	0.06096	0.493007	0.133333	0.33	0.611716	0	0.933333	0.0666667	0	0	Q	Menard	low	Riffle	17	0	0	0	0	0	4	3.5	1	2023-07-24	2.83333	0.209352	Afternoon	Morning	Morning	0	12	33	30	34	0	0	0	12	0	5	Summer	2023
726	QV23-5	0.038608	0.1524	0.90589	0.074	0.15	0.568303	0	0.533333	0.4	0	0.0666667	Q	Menard	low	Run	65	0	0	0	0	0	1.5	1.2	1.2	2023-07-24	1.3	0.209352	Afternoon	Morning	Morning	0	73	161	71	69	0	0	0	73	0	42	Summer	2023
727	QV23-6	0.151384	0.21336	0.275612	0.076	0.4	1.25892	0	0.133333	0.666667	0	0.2	Q	Menard	low	Run	89	0.02	100	1	0	0	6	5	4	2023-07-24	5	0.209352	Afternoon	Morning	Morning	0	34	196	155	176	0	0	0	34	0	25	Summer	2023
728	RV23-1	0.454152	1.00584	0.521594	0.067	0.15	0.59421	0	0.333333	0.533333	0.0666667	0.0666667	R	Reed	san_lorenzo	Pool	161	0.05	50	1	0	50	17	12	5	2023-07-22	11.3333	0.279623	Morning	Morning	Morning	12	15	350	1086	937	0	0	0	27	0	20	Summer	2023
729	RV23-2	0.104648	0.25908	0.687198	0.0273333	0.09	0.879644	0	0.466667	0	0.533333	0	R	Reed	san_lorenzo	Pool	19	0.02	0	0	0	100	3.5	4.5	6	2023-07-22	4.66667	0.279623	Morning	Morning	Morning	0	0	157	82	53	0	0	0	0	0	0	Summer	2023
730	RV23-3	0.11176	0.21336	0.457135	0.273333	0.52	0.478149	0	0.933333	0.0666667	0	0	R	Reed	san_lorenzo	Riffle	14	0.01	0	0	0	100	4.5	3.5	3.5	2023-07-22	3.83333	0.279623	Morning	Morning	Morning	0	0	52	43	38	0	0	0	0	0	0	Summer	2023
731	RV23-4	0.17333	0.54864	0.742533	0.158	0.33	0.605746	0	0.466667	0.333333	0	0.2	R	Reed	san_lorenzo	Pool	7	0.4	75	1	0	25	4	35	5	2023-07-22	14.6667	0.279623	Morning	Morning	Morning	5	6	132	66	50	0	0	0	11	0	0	Summer	2023
732	RV23-5	0.047752	0.09144	0.397642	0.578	0.98	0.392961	0	1	0	0	0	R	Reed	san_lorenzo	Riffle	2	0	0	0	0	0	3	3	3	2023-07-22	3	0.279623	Morning	Morning	Morning	0	0	16	13	5	0	0	0	0	0	0	Summer	2023
733	RV23-6	0.22352	0.3048	0.28658	0.136667	0.22	0.374803	0	0.333333	0.4	0	0.266667	R	Reed	san_lorenzo	Run	28	0.02	100	1	0	0	4	3.5	3.5	2023-07-22	3.66667	0.279623	Morning	Morning	Morning	1	13	206	154	98	0	0	0	14	0	0	Summer	2023
734	RV23-7	0.090424	0.1524	0.395089	0.431333	0.89	0.58879	0	0.866667	0.133333	0	0	R	Reed	san_lorenzo	Riffle	17	0	0	0	0	0	3	2.5	2.5	2023-07-22	2.66667	0.279623	Morning	Morning	Morning	1	0	89	59	53	0	0	0	1	0	0	Summer	2023
735	TV23-1	0.237744	0.39624	0.420907	0.0266667	0.06	0.957816	0	0.4	0.2	0	0.4	T	Cooney	usfs	Pool	12	0.1	0	0	0	100	4	4	4	2023-07-26	4	0.104596	Afternoon	NA	Afternoon	5	0	106	0	54	0	0	0	5	0	2	Summer	2023
736	TV23-10	0.147726	0.39624	0.831618	0.0473333	0.11	0.707337	0	0.733333	0.266667	0	0	T	Cooney	usfs	Pool	17	0	0	1	0	0	0.5	4	3.5	2023-07-26	2.66667	0.104596	Afternoon	NA	Afternoon	0	2	76	0	0	0	0	0	2	0	2	Summer	2023
737	TV23-2	0.074168	0.13716	0.417271	0.112	0.27	0.653679	0	0.933333	0.0666667	0	0	T	Cooney	usfs	Run	25	0.02	0	1	0	100	3.5	3.5	3	2023-07-26	3.33333	0.104596	Afternoon	NA	Afternoon	3	2	218	0	98	0	0	0	5	0	3	Summer	2023
738	TV23-3	0.047752	0.09144	0.523953	0.156	0.37	0.775993	0	0.933333	0.0666667	0	0	T	Cooney	usfs	Riffle	14	0	0	0	0	0	1.5	3	3.5	2023-07-26	2.66667	0.104596	Afternoon	NA	Afternoon	0	0	47	0	57	0	0	0	0	0	0	Summer	2023
739	TV23-4	0.230632	0.39624	0.497552	0.08	0.65	2.00835	0	0.666667	0.266667	0	0.0666667	T	Cooney	usfs	Pool	14	0	0	1	0	0	2.5	2.5	1	2023-07-26	2	0.104596	Afternoon	NA	Afternoon	3	0	84	0	86	0	0	0	3	0	12	Summer	2023
740	TV23-5	0.051816	0.09144	0.46901	0.104	0.27	0.801026	0	0.866667	0.133333	0	0	T	Cooney	usfs	Riffle	30	0	0	0	0	0	6	4.5	4	2023-07-26	4.83333	0.104596	Afternoon	NA	Afternoon	1	0	130	0	37	0	0	0	1	0	0	Summer	2023
741	TV23-6	0.09652	0.1524	0.325052	0.0633333	0.12	0.468645	0	0.866667	0.133333	0	0	T	Cooney	usfs	Run	13	0.01	0	1	0	100	4	3.5	3.5	2023-07-26	3.66667	0.104596	Afternoon	NA	Afternoon	0	0	52	0	72	0	0	0	0	0	0	Summer	2023
742	TV23-7	0.04572	0.0762	0.454257	0.122333	0.37	0.822803	0	0.933333	0.0666667	0	0	T	Cooney	usfs	Riffle	32	0	0	0	0	0	2	3	4	2023-07-26	3	0.104596	Afternoon	NA	Afternoon	0	0	112	0	47	0	0	0	0	0	0	Summer	2023
743	TV23-8	0.108712	0.1524	0.370395	0.0733333	0.12	0.427093	0	0.866667	0.0666667	0	0.0666667	T	Cooney	usfs	Run	20	0	0	1	0	0	2.5	2.5	2	2023-07-26	2.33333	0.104596	Afternoon	NA	Afternoon	0	0	81	0	29	0	0	0	0	0	0	Summer	2023
744	TV23-9	0.047752	0.0762	0.397642	0.214667	0.42	0.472731	0	0.933333	0.0666667	0	0	T	Cooney	usfs	Riffle	17	0	0	0	0	0	0.7	0.5	0.9	2023-07-26	0.7	0.104596	Afternoon	NA	Afternoon	0	0	30	0	28	0	0	0	0	0	0	Summer	2023
745	UV23-1	0.15748	0.24384	0.338545	0.2	0.5	0.671884	0	1	0	0	0	U	RivRanch	low	Run	27	0	0	1	0	0	3.5	2.5	2	2023-07-23	2.66667	0.246314	Afternoon	Afternoon	Morning	2	73	184	56	69	0	0	0	75	0	111	Summer	2023
746	UV23-2	0.09652	0.16764	0.398851	0.349333	0.81	0.67103	0	0.533333	0.466667	0	0	U	RivRanch	low	Riffle	30	0	0	0	0	0	3	2	1.2	2023-07-23	2.06667	0.246314	Afternoon	Afternoon	Morning	0	77	218	71	67	0	0	0	77	0	128	Summer	2023
747	UV23-3	0.11176	0.21336	0.454221	0.200667	0.39	0.664991	0	0.2	0.666667	0	0.133333	U	RivRanch	low	Run	112	0.01	100	1	0	0	6.5	6	4.5	2023-07-23	5.66667	0.246314	Afternoon	Afternoon	Morning	0	216	355	261	263	0	0	0	216	0	398	Summer	2023
748	VV23-1	0.102616	0.21336	0.484397	0.562	1.04	0.507405	0	0.6	0.4	0	0	V	NMDGF	nmdgf	Riffle	10	0	0	0	0	0	2.5	3.5	5.5	2023-07-23	3.83333	0.335146	Morning	Afternoon	Afternoon	0	0	35	33	31	0	0	0	0	0	0	Summer	2023
749	VV23-10	0.43688	0.73152	0.4204	0.0846667	0.33	1.24346	0	0.0666667	0	0.666667	0.266667	V	NMDGF	nmdgf	Pool	13	0.07	0	1	25	75	6.5	6.5	6.5	2023-07-23	6.5	0.335146	Morning	Afternoon	Afternoon	0	0	110	92	94	0	0	0	0	0	0	Summer	2023
750	VV23-2	0.03048	0.115824	1.04335	0.1	0.38	1.04335	0.0666667	0.133333	0	0.466667	0.333333	V	NMDGF	nmdgf	Pool	15	0.05	0	1	0	100	8	8	8.5	2023-07-23	8.16667	0.335146	Morning	Afternoon	Afternoon	1	0	188	103	114	0	0	0	1	0	0	Summer	2023
751	VV23-3	0.128016	0.27432	0.541447	0.341333	0.75	0.607399	0	0.933333	0.0666667	0	0	V	NMDGF	nmdgf	Riffle	10	0.1	0	0	0	100	7	7	7	2023-07-23	7	0.335146	Morning	Afternoon	Afternoon	0	0	82	46	71	0	0	0	0	0	1	Summer	2023
752	VV23-4	0.290576	0.762	0.789572	0.218	0.53	0.910062	0	0.4	0.333333	0.0666667	0.2	V	NMDGF	nmdgf	Pool	15	0.04	50	1	0	50	5.5	5	4.5	2023-07-23	5	0.335146	Morning	Afternoon	Afternoon	0	0	154	84	82	0	0	0	0	0	0	Summer	2023
753	VV23-5	0.0906272	0.16764	0.56955	0.509333	0.87	0.504146	0	1	0	0	0	V	NMDGF	nmdgf	Riffle	8	0	0	0	0	0	5	5	6	2023-07-23	5.33333	0.335146	Morning	Afternoon	Afternoon	0	0	30	15	25	0	0	0	0	0	0	Summer	2023
754	VV23-6	0.17272	0.381	0.504307	0.263333	0.61	0.568836	0	0.466667	0.266667	0.0666667	0.2	V	NMDGF	nmdgf	Run	29	0.2	0	1	0	100	5	4.5	5	2023-07-23	4.83333	0.335146	Morning	Afternoon	Afternoon	0	0	179	114	139	0	0	0	0	0	0	Summer	2023
755	VV23-7	0.166624	0.25908	0.302297	0.556667	1.07	0.544948	0	0.933333	0	0	0.0666667	V	NMDGF	nmdgf	Riffle	30	0.01	0	0	0	100	4	3.5	3	2023-07-23	3.5	0.335146	Morning	Afternoon	Afternoon	0	0	96	82	79	0	0	0	0	0	0	Summer	2023
756	VV23-8	0.225552	0.4572	0.514706	0.215333	0.55	0.646559	0	0.466667	0	0.0666667	0.466667	V	NMDGF	nmdgf	Run	37	0.03	0	1	100	0	4.5	4.5	6.5	2023-07-23	5.16667	0.335146	Morning	Afternoon	Afternoon	0	0	170	133	121	0	0	0	0	0	0	Summer	2023
757	VV23-9	0.125984	0.2286	0.39455	0.468667	0.83	0.409386	0	0.933333	0.0666667	0	0	V	NMDGF	nmdgf	Riffle	17	0	0	0	0	0	3.5	5	5	2023-07-23	4.5	0.335146	Morning	Afternoon	Afternoon	0	0	86	41	84	0	0	0	0	0	0	Summer	2023
758	WV23-1	0.07112	0.13716	0.615045	0.0766667	0.15	0.620994	0	0.733333	0.2	0	0.0666667	W	Cooney	usfs	Run	31	0.02	50	0	50	0	4.5	3.5	2.5	2023-07-25	3.5	0.0639693	Afternoon	Afternoon	Afternoon	1	2	100	104	116	0	0	0	3	0	4	Summer	2023
759	WV23-10	0.135128	0.25908	0.523585	0.0313333	0.07	0.761639	0	0.8	0.133333	0	0.0666667	W	Cooney	usfs	Run	16	0.04	100	1	0	0	4	4	3	2023-07-25	3.66667	0.0639693	Afternoon	Afternoon	Afternoon	2	2	164	63	49	0	0	0	4	0	8	Summer	2023
760	WV23-11	0.022352	0.06096	0.568506	0.101333	0.31	0.858582	0	1	0	0	0	W	Cooney	usfs	Riffle	12	0	0	0	0	0	2	1.5	1.5	2023-07-25	1.66667	0.0639693	Afternoon	Afternoon	Afternoon	0	0	27	26	24	0	0	0	0	0	0	Summer	2023
761	WV23-12	0.222504	0.51816	0.612512	0.0246667	0.05	0.779311	0	0.866667	0.0666667	0	0.0666667	W	Cooney	usfs	Pool	10	0	0	1	0	0	3	2.5	1	2023-07-25	2.16667	0.0639693	Afternoon	Afternoon	Afternoon	0	0	40	23	31	0	0	0	0	0	1	Summer	2023
762	WV23-13	0.03556	0.09144	0.771202	0.074	0.24	0.963435	0	1	0	0	0	W	Cooney	usfs	Riffle	21	0	0	0	0	0	0.5	2	0.5	2023-07-25	1	0.0639693	Afternoon	Afternoon	Afternoon	0	0	59	31	40	0	0	0	0	0	0	Summer	2023
763	WV23-14	0.210312	0.48768	0.644189	0.02	0.06	0.963624	0	0.533333	0.133333	0	0.333333	W	Cooney	usfs	Pool	11	0	0	1	0	0	3.5	3	2.5	2023-07-25	3	0.0639693	Afternoon	Afternoon	Afternoon	0	0	38	19	36	0	0	0	0	0	0	Summer	2023
764	WV23-2	0.260096	0.4572	0.436495	0.038	0.09	0.598441	0	0.533333	0.0666667	0.0666667	0.333333	W	Cooney	usfs	Pool	8	0.4	100	1	0	0	3.5	2.5	2	2023-07-25	2.66667	0.0639693	Afternoon	Afternoon	Afternoon	6	1	161	99	45	0	0	0	7	0	19	Summer	2023
765	WV23-3	0.037592	0.10668	0.610356	0.131333	0.37	0.872373	0	0.933333	0.0666667	0	0	W	Cooney	usfs	Riffle	8	0	0	0	0	0	4	5	4.5	2023-07-25	4.5	0.0639693	Afternoon	Afternoon	Afternoon	0	5	41	34	32	0	0	0	5	0	0	Summer	2023
766	WV23-4	0.123952	0.27432	0.619769	0.0713333	0.2	0.67412	0	0.2	0.666667	0	0.133333	W	Cooney	usfs	Run	9	0.25	100	1	0	0	4	3.5	2.5	2023-07-25	3.33333	0.0639693	Afternoon	Afternoon	Afternoon	2	0	73	34	29	0	0	0	2	0	7	Summer	2023
767	WV23-5	0.042672	0.10668	0.591485	0.130667	0.42	0.892243	0	0.733333	0.266667	0	0	W	Cooney	usfs	Riffle	9	0	0	0	0	0	3	3	3.5	2023-07-25	3.16667	0.0639693	Afternoon	Afternoon	Afternoon	0	1	58	28	45	0	0	0	1	0	1	Summer	2023
768	WV23-6	0.144272	0.33528	0.553036	0.0566667	0.14	0.645529	0	0.333333	0.466667	0	0.2	W	Cooney	usfs	Run	14	0.25	25	1	75	0	2	2.5	2	2023-07-25	2.16667	0.0639693	Afternoon	Afternoon	Afternoon	2	0	86	52	37	0	0	0	2	0	7	Summer	2023
769	WV23-7	0.042672	0.0762	0.431115	0.222667	0.4	0.481149	0	0.933333	0.0666667	0	0	W	Cooney	usfs	Riffle	7	0	0	0	0	0	0.6	0.7	0.6	2023-07-25	0.633333	0.0639693	Afternoon	Afternoon	Afternoon	0	0	21	12	17	0	0	0	0	0	0	Summer	2023
770	WV23-8	0.136144	0.24384	0.430366	0.0446667	0.1	0.49244	0	0.466667	0.4	0.0666667	0.0666667	W	Cooney	usfs	Pool	8	0.4	75	1	0	25	3.5	3	2.5	2023-07-25	3	0.0639693	Afternoon	Afternoon	Afternoon	1	1	80	56	28	0	0	0	2	0	7	Summer	2023
771	WV23-9	0.04064	0.12192	0.703943	0.108	0.25	0.766899	0	1	0	0	0	W	Cooney	usfs	Riffle	23	0.01	100	0	0	0	3.5	2	3	2023-07-25	2.83333	0.0639693	Afternoon	Afternoon	Afternoon	0	0	118	60	61	0	0	0	0	0	2	Summer	2023
772	YV23-1	0.170688	0.36576	0.654549	0.042	0.09	0.692409	0	0.266667	0.533333	0	0.2	Y	Cooney	usfs	Pool	12	0.15	75	1	0	25	3.5	3	2.5	2023-07-24	3	0.0682077	Afternoon	Afternoon	Afternoon	0	0	77	55	43	0	0	0	0	0	0	Summer	2023
773	YV23-2	0.0341376	0.09144	0.716832	0.108	0.43	0.983152	0	0.8	0.133333	0	0.0666667	Y	Cooney	usfs	Riffle	30	0	0	0	0	0	3.5	3	2.5	2023-07-24	3	0.0682077	Afternoon	Afternoon	Afternoon	0	2	144	95	97	0	0	0	2	0	0	Summer	2023
774	YV23-3	0.128016	0.27432	0.610021	0.0433333	0.11	0.969963	0	0.466667	0.133333	0	0.4	Y	Cooney	usfs	Pool	14	0.05	90	1	0	10	4	4.5	4	2023-07-24	4.16667	0.0682077	Afternoon	Afternoon	Afternoon	0	1	96	61	38	0	0	0	1	0	0	Summer	2023
775	YV23-4	0.028448	0.09144	0.753998	0.0846667	0.25	0.784556	0	1	0	0	0	Y	Cooney	usfs	Riffle	114	0.01	50	0	0	50	3.5	1.5	6	2023-07-24	3.66667	0.0682077	Afternoon	Afternoon	Afternoon	0	2	347	238	23	0	0	0	2	0	0	Summer	2023
776	YV23-5	0.072136	0.18288	0.792371	0.0693333	0.16	0.732331	0	0.733333	0	0.0666667	0.2	Y	Cooney	usfs	Run	7	0.02	100	1	0	0	3	3	3.5	2023-07-24	3.16667	0.0682077	Afternoon	Afternoon	Afternoon	0	1	32	34	69	0	0	0	1	0	0	Summer	2023
777	YV23-6	0.0254	0.09144	0.868496	0.0673333	0.14	0.697651	0	0.6	0.2	0	0.2	Y	Cooney	usfs	Riffle	30	0.01	100	0	0	0	6	5.5	6.5	2023-07-24	6	0.0682077	Afternoon	Afternoon	Afternoon	0	2	72	49	0	0	0	0	2	0	0	Summer	2023
778	ZV23-1	0.246888	0.4572	0.448905	0.170667	0.3	0.422216	0	0.733333	0.0666667	0	0.2	Z	TNC_Barn	tnc_high	Pool	12	0.25	90	1	0	10	4	4	4	2023-07-21	4	0.363107	Afternoon	Morning	Morning	0	0	125	82	79	0	0	0	0	0	0	Summer	2023
779	ZV23-2	0.123952	0.2286	0.314725	0.384	0.89	0.749659	0	0.933333	0	0	0.0666667	Z	TNC_Barn	tnc_high	Riffle	8	0	0	0	0	0	2	4.5	6	2023-07-21	4.16667	0.363107	Afternoon	Morning	Morning	0	0	52	32	76	0	0	0	0	0	0	Summer	2023
780	ZV23-3	0.161544	0.3048	0.33601	0.255333	0.58	0.395228	0	0.8	0.2	0	0	Z	TNC_Barn	tnc_high	Run	59	0.04	100	1	0	0	5	4.5	4	2023-07-21	4.5	0.363107	Afternoon	Morning	Morning	0	0	365	199	215	0	0	0	0	0	4	Summer	2023
781	ZV23-4	0.123952	0.18288	0.428106	0.391333	0.72	0.605394	0	1	0	0	0	Z	TNC_Barn	tnc_high	Riffle	7	0	0	0	0	0	2.5	3	3	2023-07-21	2.83333	0.363107	Afternoon	Morning	Morning	0	0	45	23	25	0	0	0	0	0	0	Summer	2023
782	ZV23-5	0.252984	0.39624	0.32822	0.117333	0.31	0.863441	0	0.4	0.2	0.133333	0.266667	Z	TNC_Barn	tnc_high	Pool	7	0.15	0	1	0	100	4	4	5	2023-07-21	4.33333	0.363107	Afternoon	Morning	Morning	0	0	128	78	49	0	0	0	0	0	6	Summer	2023
783	ZV23-6	0.094488	0.1524	0.356511	0.3	0.51	0.563859	0	0.933333	0.0666667	0	0	Z	TNC_Barn	tnc_high	Riffle	18	0	0	0	0	0	4.5	6.5	75	2023-07-21	28.6667	0.363107	Afternoon	Morning	Morning	0	0	115	60	102	0	0	0	0	0	0	Summer	2023
784	ZV23-7	0.175768	0.36576	0.456297	0.203333	0.49	0.698654	0	0.533333	0.333333	0	0.133333	Z	TNC_Barn	tnc_high	Run	60	0.03	100	1	0	0	7.5	4.5	4	2023-07-21	5.33333	0.363107	Afternoon	Morning	Morning	0	5	518	256	225	0	0	0	5	0	46	Summer	2023

## Sheet: Data_ChihuahuaChub_Spring22
Hab_site	AvgD	maxD	Dcv	AvgV	maxV	Vcv	b	c	g	i	s	Site	site_group	Type	Length	Cover_Percent	Width25	Width50	Width75	Date	Awidth	ndvi	Start_1	Start_2	Start_3	ad_catch_rgs	jv_catch_rgs	Eff_1	Eff_2	Eff_3	CC_1	CC_2	CC_3	rgs_all	CC_all	Dace_catch	Season	Year
ES22-1	0.364726	0.533374	0.303143	0.00533333	0.03	2.44127	0	0.2	0.0666667	0	0.733333	E	private_Upper	Pool	13	0.6	6	8	5	2022-05-12	6.33333	0.347121	Afternoon	Afternoon	Afternoon	3	9	525	295	452	0	0	1	12	1	21	Spring	2022
ES22-10	0.0558773	0.0914355	0.445362	0.0286667	0.07	0.767291	0	0.266667	0.6	0.0666667	0.0666667	E	private_Upper	Riffle	12	0	2	2	1.7	2022-05-12	1.9	0.347121	Afternoon	Afternoon	Afternoon	0	0	64	28	73	0	0	0	0	0	2	Spring	2022
ES22-11	0.25602	0.579092	0.666333	0.00266667	0.02	4.12419	0	0.0666667	0.133333	0.0666667	0.733333	E	private_Upper	Pool	14	0.5	3	3	3	2022-05-12	3	0.347121	Afternoon	Afternoon	Afternoon	4	1	263	257	272	0	0	0	5	0	18	Spring	2022
ES22-12	0.0640049	0.152393	0.737711	0.00933333	0.04	1.31014	0	0.933333	0	0	0.0666667	E	private_Upper	Riffle	45	0	1.5	2.5	3	2022-05-12	2.33333	0.347121	Afternoon	Afternoon	Afternoon	0	0	128	67	83	0	0	0	0	0	2	Spring	2022
ES22-13	0.194047	0.761963	0.863092	0.00266667	0.01	2.63899	0	0.666667	0.2	0	0.133333	E	private_Upper	Pool	25	0.05	4	3.5	5	2022-05-12	4.16667	0.347121	Afternoon	Afternoon	Afternoon	0	2	305	249	207	0	0	0	2	0	15	Spring	2022
ES22-2	0.100579	0.243828	0.735166	0.161333	0.46	1.02731	0	0.866667	0.133333	0	0	E	private_Upper	Riffle	13	0	3	1.5	0.5	2022-05-12	1.66667	0.347121	Afternoon	Afternoon	Afternoon	1	1	275	92	101	0	0	0	2	0	29	Spring	2022
ES22-3	0.271259	0.426699	0.381739	0.0106667	0.03	1.39354	0	0.133333	0.133333	0	0.733333	E	private_Upper	Pool	19	0.35	4.5	5	5	2022-05-12	4.83333	0.347121	Afternoon	Afternoon	Afternoon	0	5	761	38	418	0	0	0	5	0	58	Spring	2022
ES22-4	0.0782282	0.106675	0.274181	0.082	0.24	0.916317	0	0.8	0.2	0	0	E	private_Upper	Riffle	14	0	2.5	1.5	2	2022-05-12	2	0.347121	Afternoon	Afternoon	Afternoon	0	0	211	90	80	0	0	0	0	0	14	Spring	2022
ES22-5	0.295642	0.563852	0.514653	0.00466667	0.06	4.71336	0	0.133333	0.2	0	0.666667	E	private_Upper	Pool	12	0.3	5	4	5.5	2022-05-12	4.83333	0.347121	Afternoon	Afternoon	Afternoon	0	1	253	301	294	1	0	0	1	1	16	Spring	2022
ES22-6	0.0741644	0.106675	0.203513	0.0686667	0.2	0.905905	0	0.866667	0.133333	0	0	E	private_Upper	Riffle	2.8	0	3	2	4.5	2022-05-12	3.16667	0.347121	Afternoon	Afternoon	Afternoon	0	1	209	138	154	0	0	0	1	0	9	Spring	2022
ES22-7	0.102611	0.121914	0.190081	0.0153333	0.05	1.20423	0	1	0	0	0	E	private_Upper	Run	13	0	5	5	5.5	2022-05-12	5.16667	0.347121	Afternoon	Afternoon	Afternoon	0	0	126	39	58	0	0	0	0	0	20	Spring	2022
ES22-8	0.0507975	0.0761963	0.333809	0.044	0.22	1.33575	0	0.733333	0.266667	0	0	E	private_Upper	Riffle	18	0	2	2	3.5	2022-05-12	2.5	0.347121	Afternoon	Afternoon	Afternoon	0	0	78	53	73	0	0	0	0	0	2	Spring	2022
ES22-9	0.295642	0.701006	0.674	0.00666667	0.06	2.44949	0	0.266667	0.2	0	0.533333	E	private_Upper	Pool	22	0.3	6	6	5	2022-05-12	5.66667	0.347121	Afternoon	Afternoon	Afternoon	5	9	463	309	342	0	0	0	14	0	0	Spring	2022
FS22-1	0.28853	0.518135	0.502838	0.0346667	0.1	0.730299	0	0	0.4	0	0.6	F	private_Upper	Pool	16	0.5	6	4.5	2	2022-05-12	4.16667	0.335305	Morning	Afternoon	Morning	3	5	707	355	459	0	0	0	8	0	50	Spring	2022
FS22-2	0.0701006	0.152393	0.524836	0.107333	0.26	0.813336	0	0.133333	0.866667	0	0	F	private_Upper	Riffle	25	0.01	5.5	5	7	2022-05-12	5.83333	0.335305	Morning	Afternoon	Morning	0	0	601	318	332	0	0	0	0	0	21	Spring	2022
FS22-3	0.242812	0.518135	0.589933	0.032	0.08	0.877547	0	0	0.4	0	0.6	F	private_Upper	Pool	13	0.04	5.5	6	6	2022-05-12	5.83333	0.335305	Morning	Afternoon	Morning	1	8	656	233	315	0	0	0	9	0	83	Spring	2022
FS22-4	0.0741644	0.152393	0.471559	0.154	0.49	1.06184	0	0.933333	0.0666667	0	0	F	private_Upper	Riffle	63	0.08	7	8	4.5	2022-05-12	6.5	0.335305	Morning	Afternoon	Morning	0	1	758	452	582	0	0	0	1	0	22	Spring	2022
FS22-5	0.159504	0.274307	0.340418	0.0613333	0.11	0.58093	0.0666667	0.133333	0.666667	0	0.133333	F	private_Upper	Run	31	0.02	5	5	3.5	2022-05-12	4.5	0.335305	Morning	Afternoon	Morning	2	6	791	480	640	0	0	0	8	0	97	Spring	2022
FS22-6	0.0751803	0.0914355	0.235727	0.16	0.29	0.702753	0	0.933333	0.0666667	0	0	F	private_Upper	Riffle	16	0	4	5	4	2022-05-12	4.33333	0.335305	Morning	Afternoon	Morning	0	3	387	218	24	0	0	0	3	0	58	Spring	2022
FS22-7	0.317992	0.685767	0.660296	0.0253333	0.11	1.57801	0	0	0.666667	0	0.333333	F	private_Upper	Pool	6	0.05	5	7	7	2022-05-12	6.33333	0.335305	Morning	Afternoon	Morning	4	3	315	313	334	0	2	1	7	3	29	Spring	2022
FS22-8	0.0934674	0.152393	0.347875	0.229333	0.58	0.773988	0	0.866667	0.133333	0	0	F	private_Upper	Riffle	26	0	3.5	4	6	2022-05-12	4.5	0.335305	Morning	Afternoon	Morning	0	0	294	294	299	0	0	0	0	0	17	Spring	2022
GS22-1	0.309865	0.914355	0.760234	0.0466667	0.14	1.03931	0	0	0.4	0.2	0.4	G	private_Barn	Pool	12	0.8	5	7	5	2022-05-11	5.66667	0.394866	Morning	Morning	Afternoon	0	0	213	566	521	0	2	1	0	3	6	Spring	2022
GS22-10	0.262115	0.487656	0.413568	0.0413333	0.12	0.837424	0.0666667	0.133333	0.4	0.2	0.2	G	private_Barn	Pool	21	0.15	5	6	5	2022-05-11	5.33333	0.394866	Morning	Morning	Afternoon	2	4	633	662	522	3	2	3	6	8	18	Spring	2022
GS22-2	0.100579	0.152393	0.234726	0.28	0.69	0.757013	0	0.933333	0.0666667	0	0	G	private_Barn	Riffle	21	0	3	3.5	4	2022-05-11	3.5	0.394866	Morning	Morning	Afternoon	0	0	268	128	111	0	0	0	0	0	0	Spring	2022
GS22-3	0.180839	0.274307	0.38336	0.088	0.22	0.967293	0	0.533333	0.2	0	0.266667	G	private_Barn	Run	13	0.03	3	3.5	3	2022-05-11	3.16667	0.394866	Morning	Morning	Afternoon	0	1	191	93	86	0	0	0	1	0	2	Spring	2022
GS22-4	0.114802	0.182871	0.381661	0.293333	0.73	0.750627	0	0.666667	0.266667	0	0.0666667	G	private_Barn	Riffle	21	0.05	2.5	3	3.5	2022-05-11	3	0.394866	Morning	Morning	Afternoon	0	0	392	225	199	0	0	0	0	0	10	Spring	2022
GS22-5	0.24078	0.457178	0.457151	0.068	0.22	1.10077	0	0.4	0.333333	0	0.266667	G	private_Barn	Run	14	0.05	4	4.5	4.5	2022-05-11	4.33333	0.394866	Morning	Morning	Afternoon	1	3	478	311	236	6	7	1	4	14	26	Spring	2022
GS22-6	0.0904196	0.152393	0.301941	0.31	0.62	0.622768	0	0.933333	0.0666667	0	0	G	private_Barn	Riffle	11	0	3	3.5	3.5	2022-05-11	3.33333	0.394866	Morning	Morning	Afternoon	0	0	128	72	50	0	0	0	0	0	0	Spring	2022
GS22-7	0.120898	0.167632	0.331678	0.163333	0.31	0.653562	0	0.533333	0.466667	0	0	G	private_Barn	Run	30	0.01	4	4.5	6	2022-05-11	4.83333	0.394866	Morning	Morning	Afternoon	2	0	529	209	182	0	0	1	2	1	22	Spring	2022
GS22-8	0.0802601	0.121914	0.347649	0.257333	0.64	0.61346	0	0.933333	0.0666667	0	0	G	private_Barn	Riffle	15	0	4	6	6	2022-05-11	5.33333	0.394866	Morning	Morning	Afternoon	0	1	182	117	57	0	0	0	1	0	11	Spring	2022
GS22-9	0.118866	0.350503	0.628448	0.131333	0.25	0.65111	0	0.666667	0.266667	0	0.0666667	G	private_Barn	Run	14	0.04	3.5	6	4	2022-05-11	4.5	0.394866	Morning	Morning	Afternoon	0	1	184	113	80	0	0	0	1	0	10	Spring	2022
HS22-1	0.122727	0.274307	0.547523	0.004	0.02	1.58114	0	0.133333	0.666667	0	0.133333	H	private_Barn	Pool	13	0.05	2.2	1.55	2.25	2022-05-11	2	0.375233	Afternoon	Morning	Afternoon	0	0	192	82	59	0	0	0	0	0	0	Spring	2022
HS22-2	0.0477497	0.0914355	0.465105	0.00333333	0.03	3.70328	0	0.466667	0.533333	0	0	H	private_Barn	Run	12	0	1.4	19	17	2022-05-11	12.4667	0.375233	Afternoon	Morning	Afternoon	0	0	83	52	43	0	0	0	0	0	0	Spring	2022
HS22-3	0.0335264	0.060957	0.460993	0.0166667	0.05	1.51563	0	0.733333	0.266667	0	0	H	private_Barn	Riffle	8	0	0.95	1.7	1.85	2022-05-11	1.5	0.375233	Afternoon	Morning	Afternoon	0	0	46	23	31	0	0	0	0	0	0	Spring	2022
HS22-4	0.114802	0.182871	0.378349	0.004	0.04	5.15821	0	1	0	0	0	H	private_Barn	Pool	7	0	1.95	1	1.5	2022-05-11	1.48333	0.375233	Afternoon	Morning	Afternoon	0	0	40	24	27	0	0	0	0	0	0	Spring	2022
IS22-1	0.224525	0.761963	0.986072	0.124667	0.37	0.950974	0	0.133333	0.333333	0	0.533333	I	NMDGF	Run	21	0.05	8	7	6	2022-05-10	7	0.388617	Afternoon	Afternoon	Morning	1	0	435	300	396	0	2	0	1	2	13	Spring	2022
IS22-10	0.082292	0.21335	0.588944	0.28	0.61	0.534693	0	0.533333	0.4	0	0.0666667	I	NMDGF	Riffle	9	0.03	5	7	6	2022-05-10	6	0.388617	Afternoon	Afternoon	Morning	0	0	98	35	85	0	0	0	0	0	0	Spring	2022
IS22-11	0.262115	0.548613	0.534757	0.14	0.3	0.674396	0	0.333333	0.4	0	0.266667	I	NMDGF	Pool	10	0.3	5	3	3.5	2022-05-10	3.83333	0.388617	Afternoon	Afternoon	Morning	3	2	342	275	350	2	3	2	5	7	7	Spring	2022
IS22-12	0.103627	0.182871	0.348005	0.338733	0.91	0.763555	0	0.733333	0.2	0	0.0666667	I	NMDGF	Riffle	15	0	5	4	7	2022-05-10	5.33333	0.388617	Afternoon	Afternoon	Morning	0	0	104	91	122	0	0	0	0	0	0	Spring	2022
IS22-13	0.147313	0.243828	0.415023	0.126	0.21	0.456706	0	0.466667	0.266667	0	0.266667	I	NMDGF	Run	20	0.04	6	6	5	2022-05-10	5.66667	0.388617	Afternoon	Afternoon	Morning	0	1	219	144	162	0	0	0	1	0	2	Spring	2022
IS22-14	0.0944834	0.137153	0.221486	0.29	0.64	0.453924	0	0.466667	0.333333	0	0.2	I	NMDGF	Riffle	13	0	6	5	5	2022-05-10	5.33333	0.388617	Afternoon	Afternoon	Morning	0	0	123	77	76	0	0	0	0	0	0	Spring	2022
IS22-2	0.0802601	0.167632	0.619293	0.26	0.64	0.628971	0	0.466667	0.533333	0	0	I	NMDGF	Riffle	16	0.02	5	7	7	2022-05-10	6.33333	0.388617	Afternoon	Afternoon	Morning	0	0	158	97	115	0	0	0	0	0	2	Spring	2022
IS22-3	0.153815	0.560805	0.959018	0.152667	0.3	0.641533	0	0.0666667	0.4	0	0.533333	I	NMDGF	Run	23	0.04	6	5	5	2022-05-10	5.33333	0.388617	Afternoon	Afternoon	Morning	0	0	389	346	465	0	0	0	0	0	6	Spring	2022
IS22-4	0.0987504	0.152393	0.356478	0.322	0.84	0.956502	0.2	0.6	0.2	0	0	I	NMDGF	Riffle	6	0	5	6	6	2022-05-10	5.66667	0.388617	Afternoon	Afternoon	Morning	0	0	128	48	92	0	0	0	0	0	1	Spring	2022
IS22-5	0.353754	0.731484	0.570849	0.0553333	0.19	1.32076	0.0666667	0.0666667	0.266667	0.133333	0.466667	I	NMDGF	Pool	10	0.4	5	8	6	2022-05-10	6.33333	0.388617	Afternoon	Afternoon	Morning	1	0	461	303	633	1	0	3	1	4	16	Spring	2022
IS22-6	0.124962	0.243828	0.580336	0.156667	0.33	0.684356	0	0.266667	0.333333	0	0.4	I	NMDGF	Run	34	0.02	7	5	5	2022-05-10	5.66667	0.388617	Afternoon	Afternoon	Morning	0	0	331	308	443	0	0	0	0	0	2	Spring	2022
IS22-7	0.0934674	0.228589	0.691369	0.197333	0.53	0.937445	0	0.533333	0.266667	0	0.2	I	NMDGF	Run	15	0.02	5	6	6	2022-05-10	5.66667	0.388617	Afternoon	Afternoon	Morning	2	0	123	114	118	0	0	0	2	0	3	Spring	2022
IS22-8	0.124962	0.243828	0.521893	0.153333	0.28	0.632146	0	0	0.733333	0	0.266667	I	NMDGF	Run	17	0.01	6	7	5	2022-05-10	6	0.388617	Afternoon	Afternoon	Morning	1	0	124	113	131	0	0	0	1	0	0	Spring	2022
IS22-9	0.247892	0.502895	0.535661	0.102	0.39	1.13501	0.0666667	0.2	0.4	0	0.333333	I	NMDGF	Pool	12	0.4	5	5	5	2022-05-10	5	0.388617	Afternoon	Afternoon	Morning	1	0	236	155	302	1	0	4	1	5	13	Spring	2022
JS22-1	0.194047	0.533374	0.852306	0.0633333	0.18	1.04509	0	0.0666667	0.466667	0	0.466667	J	NMDGF	Run	13	0.08	6	5	5	2022-05-10	5.33333	0.404039	Afternoon	Afternoon	Afternoon	1	0	318	300	331	4	5	2	1	11	1	Spring	2022
JS22-10	0.166616	0.304785	0.332423	0.114	0.2	0.574066	0	0.466667	0.4	0	0.133333	J	NMDGF	Run	21	0.1	3.9	3.6	2.4	2022-05-10	3.3	0.404039	Afternoon	Afternoon	Afternoon	0	0	281	150	146	0	0	0	0	0	2	Spring	2022
JS22-11	0.428731	0.761963	0.432813	0.022	0.07	1.14219	0	0.133333	0.333333	0	0.533333	J	NMDGF	Pool	12	0.5	6	4.3	2	2022-05-10	4.1	0.404039	Afternoon	Afternoon	Afternoon	0	0	193	235	296	1	0	0	0	1	9	Spring	2022
JS22-2	0.209286	0.579092	0.686646	0.0773333	0.16	0.695442	0	0.133333	0.6	0	0.266667	J	NMDGF	Pool	8	0.4	5	7	9	2022-05-10	7	0.404039	Afternoon	Afternoon	Afternoon	0	0	217	217	306	1	1	4	0	6	4	Spring	2022
JS22-3	0.0589251	0.121914	0.624883	0.106667	0.23	0.703943	0	0.666667	0.2	0.0666667	0.0666667	J	NMDGF	Riffle	14	0.02	6	6	6	2022-05-10	6	0.404039	Afternoon	Afternoon	Afternoon	0	0	252	143	112	0	0	0	0	0	1	Spring	2022
JS22-4	0.186935	0.396221	0.583376	0.0626667	0.12	0.53085	0	0.133333	0.333333	0.133333	0.4	J	NMDGF	Run	23	0.1	5	7	5	2022-05-10	5.66667	0.404039	Afternoon	Afternoon	Afternoon	0	0	585	330	324	0	0	0	0	0	12	Spring	2022
JS22-5	0.060957	0.121914	0.472456	0.153333	0.33	0.704859	0	0.666667	0.333333	0	0	J	NMDGF	Riffle	20	0	28	29	17	2022-05-10	24.6667	0.404039	Afternoon	Afternoon	Afternoon	0	0	193	82	92	0	0	0	0	0	1	Spring	2022
JS22-6	0.190999	0.396221	0.574458	0.062	0.15	0.914837	0	0.4	0.133333	0	0.466667	J	NMDGF	Run	23	0.1	5	3	7	2022-05-10	5	0.404039	Afternoon	Afternoon	Afternoon	1	0	531	332	284	0	0	0	1	0	12	Spring	2022
JS22-7	0.0924515	0.152393	0.326516	0.293333	0.86	0.801956	0	0.8	0.2	0	0	J	NMDGF	Riffle	17	0	2.7	2.3	2.2	2022-05-10	2.4	0.404039	Afternoon	Afternoon	Afternoon	0	0	82	54	60	0	0	0	0	0	0	Spring	2022
JS22-8	0.258051	0.487656	0.446117	0.0713333	0.3	1.35178	0	0	0.4	0.0666667	0.533333	J	NMDGF	Pool	10	0.5	5	6	2.9	2022-05-10	4.63333	0.404039	Afternoon	Afternoon	Afternoon	0	0	222	181	179	0	0	0	0	0	1	Spring	2022
JS22-9	0.0843239	0.137153	0.312026	0.253333	0.75	0.728114	0	0.8	0.133333	0	0.0666667	J	NMDGF	Riffle	61	0	5	5	6	2022-05-10	5.33333	0.404039	Afternoon	Afternoon	Afternoon	0	0	457	276	306	0	0	0	0	0	11	Spring	2022
KS22-1	0.36879	0.502895	0.24105	0.0506667	0.16	1.1806	0	0.133333	0.466667	0.0666667	0.333333	K	private_D	Pool	14	0.02	2	6	4.5	2022-05-13	4.16667	0.338689	Afternoon	Morning	Morning	0	0	230	132	226	0	0	0	0	0	4	Spring	2022
KS22-2	0.257035	0.365742	0.300536	0.124667	0.42	0.936363	0	0.2	0.6	0	0.2	K	private_D	Run	37	0	2	3.5	5.5	2022-05-13	3.66667	0.338689	Afternoon	Morning	Morning	0	0	300	246	304	0	0	0	0	0	0	Spring	2022
KS22-3	0.273291	0.441938	0.396245	0.046	0.15	1.00901	0	0.133333	0.466667	0.133333	0.266667	K	private_D	Pool	9	0.6	6	5	6	2022-05-13	5.66667	0.338689	Afternoon	Morning	Morning	0	0	85	122	153	0	0	0	0	0	0	Spring	2022
KS22-4	0.230621	0.274307	0.124545	0.09	0.45	1.26198	0	0.333333	0.333333	0.0666667	0.266667	K	private_D	Run	19	0	5	6	6.5	2022-05-13	5.83333	0.338689	Afternoon	Morning	Morning	0	0	151	144	126	0	0	0	0	0	0	Spring	2022
KS22-5	0.274307	0.457178	0.366715	0.054	0.18	0.974393	0	0.4	0.266667	0.0666667	0.266667	K	private_D	Run	30	0.1	6	5	5	2022-05-13	5.33333	0.338689	Afternoon	Morning	Morning	1	0	226	201	301	0	0	0	1	0	0	Spring	2022
KS22-6	0.25602	1.52393	1.37885	0.0973333	0.39	1.21406	0	0.533333	0.4	0	0.0666667	K	private_D	Riffle	80	0	6.5	5	6	2022-05-13	5.83333	0.338689	Afternoon	Morning	Morning	0	0	613	423	533	0	0	0	0	0	0	Spring	2022
KS22-7	0.588235	0.914355	0.376292	0.00733333	0.05	1.89138	0	0	0.0666667	0.2	0.733333	K	private_D	Pool	10	0.15	2	4	1.5	2022-05-13	2.5	0.338689	Afternoon	Morning	Morning	1	0	126	146	152	0	0	0	1	0	0	Spring	2022
LS22-1	0.161536	0.243828	0.330285	0.0886667	0.24	0.984011	0	0.466667	0.266667	0	0.266667	L	private_D	Run	21	0	3	3.3	2.7	2022-05-13	3	0.331681	Afternoon	Morning	Morning	0	0	315	192	239	0	0	0	0	0	0	Spring	2022
LS22-10	0.110739	0.152393	0.262483	0.148	0.46	0.979547	0	0.866667	0.133333	0	0	L	private_D	Riffle	50	0	3	2	3.5	2022-05-13	2.83333	0.331681	Afternoon	Morning	Morning	0	0	359	310	216	0	0	0	0	0	0	Spring	2022
LS22-2	0.106675	0.152393	0.247436	0.163333	0.39	0.835525	0	0.8	0.2	0	0	L	private_D	Riffle	13	0	2.5	3	3	2022-05-13	2.83333	0.331681	Afternoon	Morning	Morning	0	0	193	72	121	0	0	0	0	0	0	Spring	2022
LS22-3	0.251956	0.457178	0.449646	0.0746667	0.29	1.34679	0	0.533333	0.0666667	0	0.4	L	private_D	Run	16	0	3	3	2	2022-05-13	2.66667	0.331681	Afternoon	Morning	Morning	0	0	129	78	115	0	0	0	0	0	0	Spring	2022
LS22-4	0.124962	0.182871	0.288589	0.120667	0.46	1.17387	0	0.933333	0	0	0.0666667	L	private_D	Riffle	41	0	2	2	2	2022-05-13	2	0.331681	Afternoon	Morning	Morning	0	0	362	225	271	0	0	0	0	0	0	Spring	2022
LS22-5	0.448034	0.701006	0.416937	0.000666667	0.03	17.4438	0	0.133333	0.133333	0.333333	0.4	L	private_D	Pool	14	0.25	4	10	7	2022-05-13	7	0.331681	Afternoon	Morning	Morning	0	0	226	150	227	0	0	0	0	0	0	Spring	2022
LS22-6	0.141217	0.243828	0.356667	0.074	0.21	1.1712	0	0.333333	0.4	0	0.266667	L	private_D	Run	22	0	5	3	4	2022-05-13	4	0.331681	Afternoon	Morning	Morning	0	0	247	141	106	0	0	0	0	0	0	Spring	2022
LS22-7	0.294626	0.548613	0.47834	0.004	0.04	4.09704	0	0.133333	0.133333	0	0.733333	L	private_D	Pool	11	0.1	5	7	8	2022-05-13	6.66667	0.331681	Afternoon	Morning	Morning	0	2	301	193	201	0	0	0	2	0	0	Spring	2022
LS22-8	0.104643	0.152393	0.239085	0.132	0.38	0.976152	0	0.933333	0.0666667	0	0	L	private_D	Riffle	6	0	4	4	4	2022-05-13	4	0.331681	Afternoon	Morning	Morning	0	0	75	31	43	0	0	0	0	0	0	Spring	2022
LS22-9	0.171696	0.289546	0.426282	0.042	0.27	1.92632	0	0.2	0.266667	0.2	0.333333	L	private_D	Run	45	0.005	4.5	5	3.5	2022-05-13	4.33333	0.331681	Afternoon	Morning	Morning	0	0	191	189	140	0	0	0	0	0	0	Spring	2022
MS22-1	0.355379	0.640049	0.509437	0.00666667	0.07	4.55914	0	0.2	0.0666667	0.733333	0	M	private_D	Pool	37	0	10	8	7	2022-05-13	8.33333	0.272206	Morning	Morning	Morning	0	0	845	681	412	0	0	0	0	0	0	Spring	2022
MS22-2	0.24586	0.365742	0.40229	0.0493333	0.16	1.33024	0	0.2	0.266667	0.266667	0.266667	M	private_D	Run	108	0.01	7	5	4	2022-05-13	5.33333	0.272206	Morning	Morning	Morning	1	0	1187	1118	837	0	0	0	1	0	0	Spring	2022
MS22-3	0.0629889	0.121914	0.482718	0.149333	0.36	0.864431	0	0.666667	0.266667	0	0.0666667	M	private_D	Riffle	10	0.01	4	5	5	2022-05-13	4.66667	0.272206	Morning	Morning	Morning	0	0	113	109	67	0	0	0	0	0	0	Spring	2022
MS22-4	0.110739	0.152393	0.282346	0.0973333	0.19	0.556622	0	0.2	0.333333	0.0666667	0.4	M	private_D	Run	18	0	4.5	4.5	4	2022-05-13	4.33333	0.272206	Morning	Morning	Morning	0	0	100	143	118	0	0	0	0	0	0	Spring	2022
MS22-5	0.118866	0.19811	0.291548	0.116667	0.36	0.892339	0.0666667	0.533333	0.133333	0	0.266667	M	private_D	Riffle	26	0.01	4	3.5	3	2022-05-13	3.5	0.272206	Morning	Morning	Morning	0	0	148	212	153	0	0	0	0	0	0	Spring	2022
NS22-1	0.0365742	0.0761963	0.379275	0.004	0.03	2.0702	0	0.0666667	0.866667	0	0.0666667	N	private_G	Run	33	0	2	1.5	1.5	2022-05-16	1.66667	0.344233	Morning	Afternoon	Afternoon	4	19	310	17	0	0	0	0	23	0	22	Spring	2022
NS22-2	0.0660368	0.152393	0.690474	0.002	0.02	2.80306	0	0.333333	0.533333	0	0.133333	N	private_G	Pool	6	0	2	2	1.5	2022-05-16	1.83333	0.344233	Morning	Afternoon	Afternoon	0	0	117	0	0	0	0	0	0	0	11	Spring	2022
NS22-3	0.163568	0.304785	0.49609	0.000666667	0.01	3.87298	0	0.666667	0.2	0	0.133333	N	private_G	Pool	10	0	2	1.5	1	2022-05-16	1.5	0.344233	Morning	Afternoon	Afternoon	0	3	176	30	32	0	0	0	3	0	0	Spring	2022
OS22-1	0.186935	0.396221	0.678897	0.0266667	0.09	1.10397	0	0	0.4	0.2	0.4	O	private_G	Run	21	0.1	8	6.5	7.5	2022-05-16	7.33333	0.281237	Morning	Afternoon	Afternoon	12	7	1379	160	300	0	0	0	19	0	0	Spring	2022
OS22-2	0.225541	0.426699	0.544867	0.0233333	0.05	0.882284	0	0	0.666667	0	0.333333	O	private_G	Pool	10	0.25	6	5	5	2022-05-16	5.33333	0.281237	Morning	Afternoon	Afternoon	4	5	332	176	140	0	0	0	9	0	0	Spring	2022
OS22-3	0.232653	0.457178	0.502197	0.0566667	0.18	1.16804	0	0	0.6	0	0.4	O	private_G	Run	14	0.02	5	4.5	6	2022-05-16	5.16667	0.281237	Morning	Afternoon	Afternoon	1	1	266	164	173	0	0	0	2	0	0	Spring	2022
OS22-4	0.33628	0.701006	0.596908	0.0293333	0.14	1.23231	0	0	0.533333	0.0666667	0.4	O	private_G	Pool	7	0.2	5.5	5.5	6	2022-05-16	5.66667	0.281237	Morning	Afternoon	Afternoon	0	3	207	251	212	0	0	0	3	0	0	Spring	2022
OS22-5	0.161536	0.228589	0.287034	0.0393333	0.14	0.919013	0	0	0.466667	0.266667	0.266667	O	private_G	Run	38	0.05	55	6.5	5	2022-05-16	22.1667	0.281237	Morning	Afternoon	Afternoon	6	1	587	376	466	0	0	0	7	0	0	Spring	2022
OS22-6	0.0518135	0.121914	0.606848	0.117333	0.38	1.10536	0.133333	0.733333	0.133333	0	0	O	private_G	Riffle	19	0	4	3	2.5	2022-05-16	3.16667	0.281237	Morning	Afternoon	Afternoon	0	0	181	84	101	0	0	0	0	0	0	Spring	2022
OS22-7	0.210302	0.426699	0.491626	0.042	0.14	0.961689	0	0.4	0.0666667	0.0666667	0.466667	O	private_G	Run	74	0.07	4.5	4.5	3	2022-05-16	4	0.281237	Morning	Afternoon	Afternoon	4	34	1138	608	555	0	0	0	38	0	0	Spring	2022
QS22-1	0.0660368	0.121914	0.490829	0.00266667	0.01	2.22606	0	0.133333	0.533333	0	0.333333	Q	M	Pool	18	0	1	1.5	2	2022-05-16	1.5	0.224174	Afternoon	Afternoon	Afternoon	0	0	175	28	46	0	0	0	0	0	0	Spring	2022
QS22-2	0.343391	0.60957	0.593952	0	0.01	0	0	0.0666667	0	0.266667	0.666667	Q	M	Pool	10	0.4	3	3.5	3	2022-05-16	3.16667	0.224174	Afternoon	Afternoon	Afternoon	0	0	241	169	213	0	0	0	0	0	5	Spring	2022
QS22-3	0.113786	0.228589	0.490433	0	0.01	0	0	0.2	0.0666667	0.466667	0.266667	Q	M	Pool	9	0	1.5	1.5	1.5	2022-05-16	1.5	0.224174	Afternoon	Afternoon	Afternoon	0	0	180	79	51	0	0	0	0	0	0	Spring	2022
QS22-4	0.0548613	0.106675	0.533284	0.002	0.02	2.80306	0	0.533333	0.133333	0	0.333333	Q	M	Pool	14	0.2	5	1	1	2022-05-16	2.33333	0.224174	Afternoon	Afternoon	Afternoon	0	0	73	158	23	0	0	0	0	0	0	Spring	2022
R2S22-10	0.227573	0.365742	0.403747	0.052	0.11	0.535115	0	0.533333	0.466667	0	0	R2	R	Run	108	0	3.5	6	8	2022-05-14	5.83333	NA	NA	NA	NA	0	0	504	471	370	0	0	0	0	0	0	Spring	2022
R2S22-8	0.337296	0.579092	0.282601	0.0533333	0.16	0.837527	0	0.333333	0.333333	0	0.333333	R2	R	Run	53	0.01	3	4.5	5.5	2022-05-14	4.33333	NA	NA	NA	NA	3	0	361	256	157	0	0	0	3	0	0	Spring	2022
R2S22-9	0.433811	0.716245	0.461449	0.0366667	0.13	1.02909	0	0.266667	0.133333	0	0.6	R2	R	Pool	11	0.4	5	5	4	2022-05-14	4.66667	NA	NA	NA	NA	1	0	130	113	111	0	0	0	1	0	0	Spring	2022
RS22-1	0.564868	0.761963	0.24376	0.00933333	0.05	1.78673	0	0	0.4	0.0666667	0.533333	R	R	Pool	26	0.2	8	10	9	2022-05-14	9	0.339051	Morning	Afternoon	Morning	3	0	774	546	539	0	0	0	3	0	0	Spring	2022
RS22-2	0.325104	0.457178	0.204835	0.0406667	0.25	1.57308	0	0.2	0.333333	0	0.466667	R	R	Run	80	0.01	6	6	5	2022-05-14	5.66667	0.339051	Morning	Afternoon	Morning	3	1	1149	1069	1196	0	0	0	4	0	1	Spring	2022
RS22-3	0.201158	0.396221	0.541926	0.169333	0.6	1.13583	0	0.933333	0.0666667	0	0	R	R	Riffle	10	0	4	3	3	2022-05-14	3.33333	0.339051	Morning	Afternoon	Morning	1	0	101	75	79	0	0	0	1	0	0	Spring	2022
RS22-4	0.369806	0.883877	0.68611	0.036	0.17	1.26338	0	0.266667	0.266667	0	0.466667	R	R	Pool	8	0.7	4.5	3	3.5	2022-05-14	3.66667	0.339051	Morning	Afternoon	Morning	1	0	161	106	122	0	0	0	1	0	0	Spring	2022
RS22-5	0.187951	0.365742	0.410775	0.136667	0.6	1.27508	0.133333	0.666667	0.0666667	0	0.133333	R	R	Riffle	15	0	2	2.5	4.5	2022-05-14	3	0.339051	Morning	Afternoon	Morning	0	0	141	76	81	0	0	0	0	0	0	Spring	2022
RS22-6	0.222493	0.426699	0.494454	0.115333	0.59	1.44264	0	0.4	0.6	0	0	R	R	Run	21	0	2.5	4.5	5	2022-05-14	4	0.339051	Morning	Afternoon	Morning	0	0	76	67	63	0	0	0	0	0	0	Spring	2022
RS22-7	0.429747	0.899116	0.614962	0.0493333	0.16	0.868372	0	0.266667	0.6	0	0.133333	R	R	Pool	13	0.5	3	5	4.5	2022-05-14	4.16667	0.339051	Morning	Afternoon	Morning	0	0	219	160	152	0	0	0	0	0	0	Spring	2022
TS22-1	0.15544	0.350503	0.602306	0.00466667	0.02	1.78673	0	0.6	0.266667	0	0.133333	T	Cooney	Pool	20	0.1	3.5	4	2.5	2022-05-18	3.33333	0.267925	Morning	Morning	NA	4	11	505	249	0	1	0	0	15	1	89	Spring	2022
TS22-10	0.179823	0.380981	0.660489	0.00866667	0.04	2.03934	0	0.666667	0.2	0	0.133333	T	Cooney	Pool	13	0	1.5	3	3	2022-05-18	2.5	0.267925	Morning	Morning	NA	0	2	107	87	0	0	0	0	2	0	1	Spring	2022
TS22-11	0.0447018	0.0761963	0.454951	0.0246667	0.13	1.38642	0	0.466667	0.466667	0	0.0666667	T	Cooney	Riffle	11	0	2.5	3	2.5	2022-05-18	2.66667	0.267925	Morning	Morning	NA	0	0	79	62	0	0	0	0	0	0	0	Spring	2022
TS22-2	0.0386061	0.0914355	0.664999	0.014	0.04	0.800874	0.0666667	0.6	0.333333	0	0	T	Cooney	Riffle	16	0	15	1.5	2.5	2022-05-18	6.33333	0.267925	Morning	Morning	NA	0	0	144	37	0	0	0	0	0	0	0	Spring	2022
TS22-3	0.262115	0.487656	0.563341	-0.0613333	0.02	-4.23952	0	0.733333	0.266667	0	0	T	Cooney	Pool	14	0.05	3.5	2.5	2	2022-05-18	2.66667	0.267925	Morning	Morning	NA	1	8	452	200	0	1	3	0	9	4	176	Spring	2022
TS22-4	0.0365742	0.060957	0.439832	0.09	0.2	0.860663	0	0.866667	0.133333	0	0	T	Cooney	Riffle	9	0	2.5	3	2	2022-05-18	2.5	0.267925	Morning	Morning	NA	0	0	116	38	0	0	0	0	0	0	0	Spring	2022
TS22-5	0.0985472	0.21335	0.615419	0.01	0.05	1.46385	0	0.466667	0.266667	0	0.266667	T	Cooney	Pool	12	0	1.5	1.5	1.5	2022-05-18	1.5	0.267925	Morning	Morning	NA	0	0	97	60	0	0	0	0	0	0	0	Spring	2022
TS22-6	0.0863558	0.19811	0.502096	0.000666667	0.02	15.4919	0	0.533333	0.0666667	0	0.4	T	Cooney	Pool	9	0.1	1.5	2.5	2	2022-05-18	2	0.267925	Morning	Morning	NA	0	0	77	0	0	0	0	0	0	0	0	Spring	2022
TS22-7	0.0274307	0.060957	0.430331	0.01	0.01	0	0	0.733333	0.266667	0	0	T	Cooney	Riffle	35	0	1.5	1.5	2.5	2022-05-18	1.83333	0.267925	Morning	Morning	NA	0	0	162	0	0	0	0	0	0	0	0	Spring	2022
TS22-8	0.0751803	0.182871	0.595756	0.0146667	0.04	0.767361	0	0.6	0.4	0	0	T	Cooney	Pool	21	0	3	25	2.5	2022-05-18	10.1667	0.267925	Morning	Morning	NA	0	0	92	55	0	0	0	0	0	0	0	Spring	2022
TS22-9	0.0264147	0.060957	0.595844	0.0173333	0.15	2.13056	0	0.8	0.2	0	0	T	Cooney	Riffle	13	0	1	2	2.5	2022-05-18	1.83333	0.267925	Morning	Morning	NA	0	0	57	24	0	0	0	0	0	0	0	Spring	2022
US22-1	0.116834	0.19811	0.41443	0.113333	0.29	0.965802	0	0.333333	0.133333	0	0.533333	U	RivRanch	Riffle	17	0	5	3	5	2022-05-16	4.33333	0.232192	Afternoon	Afternoon	Afternoon	0	0	144	112	65	0	0	0	0	0	1	Spring	2022
US22-2	0.11785	0.182871	0.360703	0.109333	0.27	0.822057	0	0.133333	0.466667	0	0.4	U	RivRanch	Run	60	0.03	3.5	3	65	2022-05-16	23.8333	0.232192	Afternoon	Afternoon	Afternoon	0	0	480	413	46	0	0	0	0	0	11	Spring	2022
US22-3	0.0985472	0.152393	0.359666	0.115333	0.26	0.726069	0	0.2	0.4	0	0.4	U	RivRanch	Riffle	77	0	4	5	6.5	2022-05-16	5.16667	0.232192	Afternoon	Afternoon	Afternoon	0	0	369	372	400	0	0	0	0	0	0	Spring	2022
US22-4	0.371838	1.21914	0.77557	0.0446667	0.2	1.27454	0	0.0666667	0.133333	0.0666667	0.733333	U	RivRanch	Pool	10	0.8	4	4.5	4.5	2022-05-16	4.33333	0.232192	Afternoon	Afternoon	Afternoon	0	7	319	301	224	0	0	0	7	0	13	Spring	2022
US22-5	0.116834	0.19811	0.472009	0.118	0.42	1.07205	0	0.2	0.466667	0	0.333333	U	RivRanch	Riffle	22	0	8	8.5	7	2022-05-16	7.83333	0.232192	Afternoon	Afternoon	Afternoon	0	0	147	103	113	0	0	0	0	0	0	Spring	2022
VS22-1	0.298689	0.883877	0.945855	0.014	0.13	2.38129	0	0.2	0.2	0	0.6	V	NMDGF	Pool	16	0.5	4.5	6.5	5	2022-05-17	5.33333	0.361554	Morning	Afternoon	Morning	0	0	316	476	577	3	1	5	0	9	8	Spring	2022
VS22-10	0.0487656	0.0914355	0.475399	0.0806667	0.26	1.02704	0	0.666667	0.333333	0	0	V	NMDGF	Riffle	11	0	5.5	5	4.5	2022-05-17	5	0.361554	Morning	Afternoon	Morning	0	0	76	51	146	0	0	0	0	0	1	Spring	2022
VS22-11	0.231637	0.304785	0.241342	0.02	0.07	1.05221	0	0.533333	0.2	0.266667	0	V	NMDGF	Run	18	0	3	3.5	3.5	2022-05-17	3.33333	0.361554	Morning	Afternoon	Morning	1	0	245	130	40	0	0	0	1	0	5	Spring	2022
VS22-12	0.0731484	0.152393	0.600719	0.138	0.56	1.0234	0	0.6	0.4	0	0	V	NMDGF	Riffle	8	0	3	3	3.5	2022-05-17	3.16667	0.361554	Morning	Afternoon	Morning	0	1	52	63	55	0	0	0	1	0	3	Spring	2022
VS22-13	0.0985472	0.167632	0.378185	0.0706667	0.14	0.603858	0	0.4	0.4	0.0666667	0.133333	V	NMDGF	Pool	10	0	3	3.5	3	2022-05-17	3.16667	0.361554	Morning	Afternoon	Morning	1	0	102	37	73	0	0	0	1	0	1	Spring	2022
VS22-14	0.060957	0.121914	0.377964	0.123333	0.42	1.0093	0	0.533333	0.4	0	0.0666667	V	NMDGF	Riffle	12	0	3	3	3	2022-05-17	3	0.361554	Morning	Afternoon	Morning	0	0	81	70	0	0	0	0	0	0	0	Spring	2022
VS22-2	0.0934674	0.152393	0.452287	0.086	0.32	1.18239	0	0.733333	0.266667	0	0	V	NMDGF	Riffle	6	0.05	3	3	3.5	2022-05-17	3.16667	0.361554	Morning	Afternoon	Morning	0	0	65	44	61	0	0	0	0	0	0	Spring	2022
VS22-3	0.224525	0.41146	0.47405	0.0206667	0.07	1.45698	0	0.4	0.4	0	0.2	V	NMDGF	Pool	7	0.05	2.5	4	3.5	2022-05-17	3.33333	0.361554	Morning	Afternoon	Morning	0	1	169	162	140	0	0	0	1	0	1	Spring	2022
VS22-4	0.16052	0.259067	0.328609	0.038	0.13	0.985651	0	0.333333	0.466667	0	0.2	V	NMDGF	Run	36	0.15	4	2.5	4	2022-05-17	3.5	0.361554	Morning	Afternoon	Morning	4	2	419	219	299	0	0	0	6	0	9	Spring	2022
VS22-5	0.0741644	0.152393	0.508486	0.0946667	0.25	0.845887	0.0666667	0.866667	0.0666667	0	0	V	NMDGF	Riffle	55	0.04	3	2.5	3	2022-05-17	2.83333	0.361554	Morning	Afternoon	Morning	2	0	390	283	316	0	0	0	2	0	5	Spring	2022
VS22-6	0.0772122	0.152393	0.550547	0.0373333	0.2	1.56339	0	0.2	0.533333	0	0.266667	V	NMDGF	Pool	4	0.95	6	7	8	2022-05-17	7	0.361554	Morning	Afternoon	Morning	1	0	154	78	114	0	0	0	1	0	2	Spring	2022
VS22-7	0.0782282	0.182871	0.645536	0.056	0.12	0.670875	0	0.266667	0.666667	0	0.0666667	V	NMDGF	Run	16	0.03	4	4.5	4	2022-05-17	4.16667	0.361554	Morning	Afternoon	Morning	2	0	240	158	356	0	0	0	2	0	2	Spring	2022
VS22-8	0.0863558	0.152393	0.37534	0.148667	0.3	0.601024	0	0.666667	0.333333	0	0	V	NMDGF	Riffle	30	0	2.5	2.5	2.5	2022-05-17	2.5	0.361554	Morning	Afternoon	Morning	0	0	332	219	221	0	0	0	0	0	3	Spring	2022
VS22-9	0.207254	0.350503	0.435716	0.0186667	0.05	1.16081	0	0	0.333333	0	0.666667	V	NMDGF	Pool	9	0.7	4.5	4	4	2022-05-17	4.16667	0.361554	Morning	Afternoon	Morning	1	0	256	191	55	1	0	0	1	1	13	Spring	2022
WS22-1	0.060957	0.137153	0.64087	0.012	0.04	0.78427	0	1	0	0	0	W	Cooney	Run	11	0	3	2.5	2	2022-05-15	2.5	0.262939	Morning	Morning	Morning	0	12	184	99	86	0	0	0	12	0	22	Spring	2022
WS22-10	0.106675	0.21335	0.542642	0.0453333	0.15	0.869923	0.0666667	0.933333	0	0	0	W	Cooney	Pool	5	0	1.5	1.5	2	2022-05-15	1.66667	0.262939	Morning	Morning	Morning	0	15	61	44	42	0	0	0	15	0	11	Spring	2022
WS22-11	0.0345423	0.121914	1.09936	0.0166667	0.1	1.63007	0	0.866667	0.0666667	0	0.0666667	W	Cooney	Riffle	61	0	1	3	1	2022-05-15	1.66667	0.262939	Morning	Morning	Morning	0	3	353	254	221	0	0	0	3	0	8	Spring	2022
WS22-12	0.139185	0.335264	0.631503	0.00733333	0.02	1.08928	0.133333	0.733333	0	0	0.133333	W	Cooney	Pool	6	0.7	1	1.5	3	2022-05-15	1.83333	0.262939	Morning	Morning	Morning	0	0	51	53	154	0	0	2	0	2	0	Spring	2022
WS22-13	0.123946	0.19811	0.498057	-0.00266667	0.06	-11.2916	0.133333	0.866667	0	0	0	W	Cooney	Pool	11	0	1	1	0.75	2022-05-15	0.916667	0.262939	Morning	Morning	Morning	0	0	38	22	19	0	0	0	0	0	0	Spring	2022
WS22-14	0.17068	0.274307	0.369986	0.000666667	0.02	16.4968	0.133333	0.866667	0	0	0	W	Cooney	Pool	17	0.02	2	1.5	1.5	2022-05-15	1.66667	0.262939	Morning	Morning	Morning	3	7	189	90	52	0	0	0	10	0	142	Spring	2022
WS22-2	0.0294626	0.0914355	0.793318	0.0266667	0.22	2.08631	0	1	0	0	0	W	Cooney	Riffle	13	0	1.5	4.5	4	2022-05-15	3.33333	0.262939	Morning	Morning	Morning	0	0	157	108	91	0	0	0	0	0	8	Spring	2022
WS22-3	0.114802	0.243828	0.614209	0.00666667	0.02	2.38298	0.0666667	0.6	0.266667	0	0.0666667	W	Cooney	Pool	18	0.1	3	4	2.5	2022-05-15	3.16667	0.262939	Morning	Morning	Morning	6	23	620	345	258	5	3	1	29	9	307	Spring	2022
WS22-4	0.040638	0.152393	0.892679	0.0446667	0.22	1.25186	0	1	0	0	0	W	Cooney	Riffle	10	0	2	2	1.5	2022-05-15	1.83333	0.262939	Morning	Morning	Morning	0	1	169	95	68	0	0	0	1	0	28	Spring	2022
WS22-5	0.081276	0.182871	0.612372	0.0186667	0.05	0.855866	0	0.6	0.2	0	0.2	W	Cooney	Pool	6	0.01	2	2.5	2.5	2022-05-15	2.33333	0.262939	Morning	Morning	Morning	0	2	159	63	76	0	0	0	2	0	51	Spring	2022
WS22-6	0.200142	0.380981	0.584056	0.00666667	0.02	1.08562	0.133333	0.4	0	0	0.466667	W	Cooney	Pool	3	0.4	0.75	0.75	0.6	2022-05-15	0.7	0.262939	Morning	Morning	Morning	0	0	38	32	51	0	0	0	0	0	0	Spring	2022
WS22-7	0.0457178	0.121914	0.666667	0.0326667	0.7	9.62251	0	0.933333	0.0666667	0	0	W	Cooney	Riffle	19	0	2	1	1.5	2022-05-15	1.5	0.262939	Morning	Morning	Morning	2	1	229	162	104	0	0	0	3	0	63	Spring	2022
WS22-8	0.13309	1.21914	2.27097	0.0333333	0.13	1.34004	0.0666667	0.8	0	0	0.133333	W	Cooney	Pool	7	0	1.2	1.2	1.8	2022-05-15	1.4	0.262939	Morning	Morning	Morning	0	1	85	55	49	0	0	0	1	0	24	Spring	2022
WS22-9	0.0487656	0.152393	0.730017	0.0652667	0.29	1.47602	0.0666667	0.933333	0	0	0	W	Cooney	Riffle	4	0	2	2.5	2	2022-05-15	2.16667	0.262939	Morning	Morning	Morning	0	0	29	24	30	0	0	0	0	0	2	Spring	2022
YS22-1	0.0477497	0.152393	0.948796	0.000666667	0.01	3.87298	0	0.866667	0	0	0.133333	Y	Cooney	Pool	5	0	1	1	0.5	2022-05-15	0.833333	0.253188	Afternoon	Morning	Morning	0	0	60	32	0	0	0	0	0	0	0	Spring	2022
YS22-3	0.0914355	0.182871	0.584183	0.00666667	0.08	3.19039	0	0.866667	0	0	0.133333	Y	Cooney	Pool	1	0.2	1	1	0.5	2022-05-15	0.833333	0.253188	Afternoon	Morning	Morning	0	0	63	348	6	0	0	0	0	0	0	Spring	2022
YS22-4	0.0436859	0.152393	0.811339	0.0346667	0.33	2.49783	0	0.933333	0.0666667	0	0	Y	Cooney	Riffle	95	0	2.5	1.8	1	2022-05-15	1.76667	0.253188	Afternoon	Morning	Morning	0	0	792	85	348	0	0	0	0	0	0	Spring	2022
YS22-5	0.104643	0.304785	0.804964	0.0373333	0.26	1.7896	0	0.933333	0.0666667	0	0	Y	Cooney	Pool	10	0	1.5	2	2.5	2022-05-15	2	0.253188	Afternoon	Morning	Morning	0	0	196	72	76	0	0	0	0	0	13	Spring	2022
YS22-6	0.0507975	0.121914	0.617599	0.0573333	0.25	1.21463	0	1	0	0	0	Y	Cooney	Riffle	10	0	2	2.5	3	2022-05-15	2.5	0.253188	Afternoon	Morning	Morning	0	0	121	248	55	0	0	0	0	0	0	Spring	2022
YS22-7	0.121914	0.350503	0.786323	0.0133333	0.04	1.40789	0.0666667	0.733333	0.0666667	0	0.133333	Y	Cooney	Pool	19	0.05	3.5	3.5	5	2022-05-15	4	0.253188	Afternoon	Morning	Morning	3	3	600	186	243	2	0	1	6	3	112	Spring	2022
YS22-8	0.0436859	0.0761963	0.369802	0.0593333	0.22	1.31859	0	0.933333	0.0666667	0	0	Y	Cooney	Riffle	23	0	3	2	2.5	2022-05-15	2.5	0.253188	Afternoon	Morning	Morning	0	0	355	99	175	0	0	0	0	0	3	Spring	2022
YS22-9	0.123946	0.304785	0.761993	0.0233333	0.06	0.911539	0	0.666667	0.2	0	0.133333	Y	Cooney	Pool	6	0.2	3	2.5	2.5	2022-05-15	2.66667	0.253188	Afternoon	Morning	Morning	1	2	217	0	86	0	0	0	3	0	36	Spring	2022
ZS22-1	0.244844	0.457178	0.496515	0.048	0.21	1.3039	0	0.266667	0.4	0	0.333333	Z	private_Barn	Run	16	0.05	5	5	5	2022-05-11	5	0.430396	Afternoon	Morning	Afternoon	1	1	511	318	233	0	3	1	2	4	43	Spring	2022
ZS22-2	0.118866	0.182871	0.391273	0.122667	0.33	0.950432	0	0.8	0.0666667	0	0.133333	Z	private_Barn	Run	21	0.02	6	6	4	2022-05-11	5.33333	0.430396	Afternoon	Morning	Afternoon	0	1	389	211	107	0	0	0	1	0	9	Spring	2022
ZS22-3	0.148329	0.304785	0.450295	0.133333	0.39	0.959073	0	0.6	0.2	0	0.2	Z	private_Barn	Run	15	0.1	4.5	3	2.5	2022-05-11	3.33333	0.430396	Afternoon	Morning	Afternoon	1	1	342	0	218	2	1	1	2	4	0	Spring	2022
ZS22-4	0.0934674	0.182871	0.417352	0.323333	0.95	0.823572	0	1	0	0	0	Z	private_Barn	Riffle	11	0	1.5	1.5	1	2022-05-11	1.33333	0.430396	Afternoon	Morning	Afternoon	0	0	67	53	67	0	0	0	0	0	0	Spring	2022
ZS22-5	0.281418	0.548613	0.572307	0.042	0.11	0.914201	0	0.133333	0.2	0.0666667	0.6	Z	private_Barn	Pool	18	0.2	7	4	4.5	2022-05-11	5.16667	0.430396	Afternoon	Morning	Afternoon	0	0	450	0	509	1	1	1	0	3	0	Spring	2022
ZS22-6	0.0802601	0.152393	0.450848	0.275333	0.75	0.711698	0	0.733333	0.266667	0	0	Z	private_Barn	Riffle	7	0.4	3	2	3	2022-05-11	2.66667	0.430396	Afternoon	Morning	Afternoon	0	0	52	93	38	0	0	0	0	0	0	Spring	2022
ZS22-7	0.143249	0.304785	0.495403	0.112	0.23	0.800874	0.0666667	0.666667	0.133333	0	0.133333	Z	private_Barn	Run	15	0.04	4.5	3.5	3.5	2022-05-11	3.83333	0.430396	Afternoon	Morning	Afternoon	0	0	202	151	131	0	0	0	0	0	10	Spring	2022
ZS22-8	0.113786	0.182871	0.364559	0.150667	0.32	0.609581	0	0.933333	0.0666667	0	0	Z	private_Barn	Riffle	32	0	6	5	2.9	2022-05-11	4.63333	0.430396	Afternoon	Morning	Afternoon	0	0	313	310	186	0	0	0	0	0	5	Spring	2022
ZS22-9	0.260083	0.457178	0.486447	0.0513333	0.14	0.998396	0	0.266667	0.133333	0	0.6	Z	private_Barn	Pool	19	0.3	5	5	5	2022-05-11	5	0.430396	Afternoon	Morning	Afternoon	1	1	560	512	361	2	9	0	2	11	25	Spring	2022

## Sheet: Data_ChihuahuaChub_Winter21
Hab_site	AvgD	maxD	Dcv	AvgV	maxV	Vcv	b	c	g	i	s	Site	site_group	Type	Length	Cover_Percent	Width25	Width50	Width75	Date	Awidth	ndvi	Start_1	Start_2	Start_3	ad_catch_rgs	jv_catch_rgs	Eff_1	Eff_2	Eff_3	CC_1	CC_2	CC_3	rgs_all	CC_all	Dace_catch	Season	Year
EW21-1	0.329184	0.64008	0.482015	0.0413333	0.11	1.00947	0	0.133333	0.133333	0	0.733333	E	private_Upper	Pool	12	0.263	5	5	9	2021-12-17	6.33333	0.123209	Morning	Afternoon	Afternoon	0	2	251	199	169	0	0	0	2	0	0	Winter	2021
EW21-10	0.078232	0.13716	0.367164	0.178667	0.52	0.777812	0	0.666667	0.266667	0	0.0666667	E	private_Upper	Riffle	10	0	5.09	5.09	5.09	2021-12-17	5.09	0.123209	Morning	Afternoon	Afternoon	0	0	273	73	101	0	0	0	0	0	11	Winter	2021
EW21-11	0.179832	0.33528	0.553124	0.0713333	0.16	0.783878	0	0.2	0.533333	0	0.266667	E	private_Upper	Pool	16	0.00125	4	4	4	2021-12-17	4	0.123209	Morning	Afternoon	Afternoon	2	5	328	88	120	0	0	0	7	0	121	Winter	2021
EW21-2	0.119888	0.3048	0.707549	0.238	0.6	0.727094	0.0666667	0.8	0	0	0.133333	E	private_Upper	Riffle	17	0.0827	5	5	6	2021-12-17	5.33333	0.123209	Morning	Afternoon	Afternoon	0	0	157	81	112	0	0	0	0	0	3	Winter	2021
EW21-3	0.251968	0.41148	0.472873	0.0586667	0.17	1.02651	0	0.133333	0.266667	0	0.6	E	private_Upper	Run	17	0.0588	4	4.5	5	2021-12-17	4.5	0.123209	Morning	Afternoon	Afternoon	0	0	334	296	246	0	0	0	0	0	8	Winter	2021
EW21-4	0.112776	0.3048	0.532763	0.290667	0.51	0.549454	0	0.933333	0	0	0.0666667	E	private_Upper	Riffle	14	0	2.5	2.5	3	2021-12-17	2.66667	0.123209	Morning	Afternoon	Afternoon	0	1	50	58	44	0	0	0	1	0	2	Winter	2021
EW21-5	0.343408	0.67056	0.603584	0.062	0.19	1.09256	0	0	0.333333	0	0.666667	E	private_Upper	Run	11	0.00240642	5	6	6	2021-12-17	5.66667	0.123209	Morning	Afternoon	Afternoon	0	1	316	235	198	0	0	0	1	0	8	Winter	2021
EW21-6	0.108712	0.18288	0.264221	0.173333	0.43	0.882702	0	0.933333	0	0	0.0666667	E	private_Upper	Riffle	50	0	4	4	4	2021-12-17	4	0.123209	Morning	Afternoon	Afternoon	0	1	390	241	227	0	0	0	1	0	28	Winter	2021
EW21-7	0.34036	0.97536	0.827998	0.0626667	0.24	1.22937	0.0666667	0.133333	0.466667	0	0.333333	E	private_Upper	Pool	16	0.000178571	7	6	8	2021-12-17	7	0.123209	Morning	Afternoon	Afternoon	0	2	460	185	220	0	0	0	2	0	15	Winter	2021
EW21-8	0.125984	0.18288	0.264501	0.19	0.43	0.775567	0	0.4	0.533333	0	0.0666667	E	private_Upper	Riffle	18	0	5.09	5.09	5.09	2021-12-17	5.09	0.123209	Morning	Afternoon	Afternoon	0	0	137	92	79	0	0	0	0	0	4	Winter	2021
EW21-9	0.21844	0.59436	0.758633	0.0646667	0.21	0.889999	0	0.0666667	0.4	0	0.533333	E	private_Upper	Pool	17	0.00155709	6	5	6	2021-12-17	5.66667	0.123209	Morning	Afternoon	Afternoon	1	1	520	246	229	0	0	1	2	1	67	Winter	2021
FW21-1	0.313509	0.51816	0.51116	0.105714	0.32	0.964475	0	0.285714	0.214286	0.214286	0.285714	F	private_Upper	Pool	18	0.5	4.7	5.4	7.1	2021-12-13	5.73333	0.144776	Morning	Afternoon	Afternoon	4	2	257	126	201	1	1	1	6	3	90	Winter	2021
FW21-2	0.08382	0.16764	0.496822	0.218125	0.38	0.345605	0	0.25	0.6875	0	0.0625	F	private_Upper	Riffle	19	0	7.5	7.3	6.9	2021-12-13	7.23333	0.144776	Morning	Afternoon	Afternoon	0	0	96	87	95	0	0	0	0	0	0	Winter	2021
FW21-3	0.36068	0.67056	0.580158	0.05	0.15	1.73699	0.0666667	0	0.133333	0	0.8	F	private_Upper	Pool	11	0.1	5.4	5.7	4.4	2021-12-13	5.16667	0.144776	Morning	Afternoon	Afternoon	2	4	146	119	174	0	0	0	6	0	0	Winter	2021
FW21-4	0.089408	0.1524	0.321269	0.211333	0.56	0.744501	0	0.333333	0.2	0	0.466667	F	private_Upper	Riffle	48	0.02	7	8	7	2021-12-13	7.33333	0.144776	Morning	Afternoon	Afternoon	0	1	421	295	288	0	0	0	1	0	22	Winter	2021
FW21-5	0.133096	0.3048	0.537884	0.148	0.31	0.589151	0	0	0.6	0	0.4	F	private_Upper	Run	40	0.15	7	6	5	2021-12-13	6	0.144776	Morning	Afternoon	Afternoon	0	6	458	295	375	0	0	0	6	0	67	Winter	2021
FW21-6	0.1016	0.18288	0.469802	0.187333	0.56	0.795475	0	0.4	0.533333	0	0.0666667	F	private_Upper	Riffle	23	0.05	5.2	4.9	5	2021-12-13	5.03333	0.144776	Morning	Afternoon	Afternoon	0	4	256	123	163	0	0	0	4	0	22	Winter	2021
FW21-7	0.328168	0.88392	0.845417	0.0606667	0.2	1.47626	0.0666667	0.0666667	0.466667	0	0.4	F	private_Upper	Pool	8	0.05	5.3	5.8	7.1	2021-12-13	6.06667	0.144776	Morning	Afternoon	Afternoon	2	5	182	167	212	1	0	1	7	2	29	Winter	2021
FW21-8	0.083312	0.1524	0.436549	0.24	0.4	0.576921	0	0.666667	0.266667	0	0.0666667	F	private_Upper	Riffle	33	0	4.6	5.1	6.6	2021-12-13	5.43333	0.144776	Morning	Afternoon	Afternoon	0	0	303	149	126	0	0	0	0	0	27	Winter	2021
GW21-1	0.227584	0.57912	0.629437	0.126667	0.35	0.780779	0	0.0666667	0.466667	0.133333	0.333333	G	private_Barn	Pool	10	0.75	7	7	9	2021-12-13	7.66667	0.131547	Morning	Morning	Morning	2	0	262	292	244	2	1	0	2	3	2	Winter	2021
GW21-2	0.123952	0.18288	0.438078	0.288	0.56	0.698056	0	0.0666667	0.533333	0.133333	0.266667	G	private_Barn	Riffle	19	0.05	6	7	6	2021-12-13	6.33333	0.131547	Morning	Morning	Morning	0	0	52	77	137	0	0	0	0	0	0	Winter	2021
GW21-3	0.2032	0.33528	0.360431	0.216667	0.5	0.651236	0	0.133333	0.466667	0.2	0.2	G	private_Barn	Run	22	0.03	3	6	3.2	2021-12-13	4.06667	0.131547	Morning	Morning	Morning	0	0	94	118	189	0	0	0	0	0	0	Winter	2021
GW21-4	0.149352	0.25908	0.3918	0.395333	0.88	0.671623	0	0.8	0.2	0	0	G	private_Barn	Riffle	21	0.05	3.2	3.2	3.8	2021-12-13	3.4	0.131547	Morning	Morning	Morning	0	0	128	184	180	0	0	0	0	0	2	Winter	2021
GW21-5	0.212344	0.4572	0.533965	0.131333	0.27	0.725703	0	0.266667	0.266667	0.2	0.266667	G	private_Barn	Pool	13	0.1	3.8	4	4.7	2021-12-13	4.16667	0.131547	Morning	Morning	Morning	0	1	134	157	185	0	0	0	1	0	1	Winter	2021
GW21-6	0.122936	0.18288	0.381996	0.292667	0.64	0.738442	0	0.733333	0.266667	0	0	G	private_Barn	Riffle	69	0	3.8	4.8	4.5	2021-12-13	4.36667	0.131547	Morning	Morning	Morning	0	0	156	144	76	0	0	0	0	0	0	Winter	2021
GW21-7	0.159512	0.39624	0.546303	0.222	0.76	0.964036	0	0.4	0.533333	0	0.0666667	G	private_Barn	Pool	11	0	6	6	6	2021-12-13	6	0.131547	Morning	Morning	Morning	0	0	84	51	161	0	0	0	0	0	0	Winter	2021
GW21-8	0.103632	0.36576	0.805858	0.278667	0.63	0.65215	0	0.4	0.466667	0	0.133333	G	private_Barn	Riffle	20	0.05	7	6	6	2021-12-13	6.33333	0.131547	Morning	Morning	Morning	0	0	91	68	80	0	0	0	0	0	1	Winter	2021
GW21-9	0.302768	0.89916	0.74705	0.117333	0.24	0.597865	0.0666667	0	0.6	0.0666667	0.266667	G	private_Barn	Pool	15	0.4	6	5.5	7.1	2021-12-13	6.2	0.131547	Morning	Morning	Morning	5	3	423	359	425	1	1	0	8	2	10	Winter	2021
HW21-1	0.14732	0.27432	0.497147	0.232667	0.61	0.720194	0	0.2	0.6	0.133333	0.0666667	H	private_Barn	Riffle	19	0.025	3.8	4	4.5	2021-12-16	4.1	0.13161	Morning	Morning	Morning	0	0	148	137	111	0	0	0	0	0	7	Winter	2021
HW21-2	0.205232	0.4572	0.652734	0.124667	0.3	1.00089	0.0666667	0.4	0.0666667	0.2	0.266667	H	private_Barn	Pool	9	0.5	5	5.5	7	2021-12-16	5.83333	0.13161	Morning	Morning	Morning	0	0	119	123	132	0	0	0	0	0	0	Winter	2021
HW21-3	0.207264	0.35052	0.3546	0.137333	0.33	0.699217	0	0.266667	0	0.2	0.533333	H	private_Barn	Riffle	27	0.05	4	4.5	4.87857	2021-12-16	4.45952	0.13161	Morning	Morning	Morning	3	0	287	287	282	1	1	0	3	2	34	Winter	2021
HW21-4	0.143256	0.21336	0.370272	0.219333	0.46	0.735456	0	0.466667	0.533333	0	0	H	private_Barn	Run	27	0.1	4.87857	4.87857	4.87857	2021-12-16	4.87857	0.13161	Morning	Morning	Morning	0	2	175	250	215	0	0	0	2	0	7	Winter	2021
HW21-5	0.136144	0.18288	0.225739	0.334667	0.44	0.277529	0	0.666667	0.333333	0	0	H	private_Barn	Run	31	0	4.87857	4.87857	4.87857	2021-12-16	4.87857	0.13161	Morning	Morning	Morning	0	3	233	249	240	0	0	0	3	0	18	Winter	2021
HW21-6	0.1778	0.33528	0.487751	0.17	0.51	0.811436	0	0.2	0.6	0	0.2	H	private_Barn	Pool	8	0.06	4.87857	4.87857	4.87857	2021-12-16	4.87857	0.13161	Morning	Morning	Morning	0	1	187	144	150	1	0	0	1	1	14	Winter	2021
HW21-7	0.135128	0.21336	0.378562	0.293333	0.67	0.652664	0	0.666667	0.266667	0	0.0666667	H	private_Barn	Riffle	18	0	4	4.5	4	2021-12-16	4.16667	0.13161	Morning	Morning	Morning	0	0	192	139	209	0	0	0	0	0	4	Winter	2021
HW21-8	0.151587	0.39624	0.631173	0.226	0.66	0.77308	0	0.0666667	0.666667	0	0.266667	H	private_Barn	Run	30	0.06857	5	5.5	7	2021-12-16	5.83333	0.13161	Morning	Morning	Morning	0	0	263	213	209	3	0	0	0	3	7	Winter	2021
HW21-9	0.143256	0.19812	0.292173	0.3342	0.57	0.527408	0.133333	0.666667	0.2	0	0	H	private_Barn	Riffle	33	0	4.87857	4.87857	4.87857	2021-12-16	4.87857	0.13161	Morning	Morning	Morning	0	1	313	154	275	0	0	0	1	0	7	Winter	2021
IW21-1	0.214376	0.6096	0.779432	0.281333	0.8	0.811315	0	0	0.733333	0	0.266667	I	NMDGF	Run	21	0.1	7.9	7.4	5.9	2021-12-11	7.06667	0.141946	Afternoon	Afternoon	Afternoon	0	0	191	260	520	3	9	3	0	15	29	Winter	2021
IW21-2	0.145694	0.27432	0.546753	0.198	0.48	0.769554	0	0.466667	0.466667	0	0.0666667	I	NMDGF	Riffle	19	0.05	6.2	6.4	7	2021-12-11	6.53333	0.141946	Afternoon	Afternoon	Afternoon	0	0	232	151	159	0	0	0	0	0	10	Winter	2021
IW21-3	0.269646	0.5334	0.482513	0.205333	0.41	0.665183	0	0.266667	0.2	0	0.533333	I	NMDGF	Run	14	0.2	5	4.2	4.3	2021-12-11	4.5	0.141946	Afternoon	Afternoon	Afternoon	0	0	204	151	308	0	0	2	0	2	0	Winter	2021
IW21-4	0.324104	0.54864	0.378464	0.217333	1.03	1.29938	0.133333	0.133333	0.333333	0.0666667	0.333333	I	NMDGF	Pool	12	0.4	6	8	6	2021-12-11	6.66667	0.141946	Afternoon	Afternoon	Afternoon	0	0	163	159	298	2	0	0	0	2	1	Winter	2021
IW21-5	0.17272	0.35052	0.448262	0.338667	0.69	0.504921	0	0.466667	0.533333	0	0	I	NMDGF	Run	80	0.05	5	5	6	2021-12-11	5.33333	0.141946	Afternoon	Afternoon	Afternoon	2	0	582	516	299	2	0	0	2	2	0	Winter	2021
IW21-6	0.14732	0.27432	0.384426	0.521333	1.07	0.548073	0	0.533333	0.466667	0	0	I	NMDGF	Riffle	12	0.1	4.3	5.2	6	2021-12-11	5.16667	0.141946	Afternoon	Afternoon	Afternoon	0	0	66	129	77	0	0	0	0	0	0	Winter	2021
IW21-7	0.346456	0.67056	0.557521	0.232	0.5	0.711291	0	0	0.866667	0	0.133333	I	NMDGF	Pool	6	0.4	4.1	2.7	3.8	2021-12-11	3.53333	0.141946	Afternoon	Afternoon	Afternoon	0	0	108	114	123	2	0	1	0	3	0	Winter	2021
IW21-8	0.164592	0.24384	0.311451	0.432667	1.12	0.578041	0	0.866667	0.133333	0	0	I	NMDGF	Riffle	18	0	4.1	3.2	3.65	2021-12-11	3.65	0.141946	Afternoon	Afternoon	Afternoon	0	0	120	61	44	0	0	0	0	0	0	Winter	2021
IW21-9	0.210312	0.39624	0.388495	0.2922	0.53	0.553131	0	0.666667	0.2	0.133333	0	I	NMDGF	Run	34	0.05	5	4.9	5.2	2021-12-11	5.03333	0.141946	Afternoon	Afternoon	Afternoon	0	0	333	217	44	0	0	0	0	0	10	Winter	2021
JW21-1	0.212344	0.42672	0.438636	0.270667	0.54	0.434569	0	0.133333	0.6	0	0.266667	J	NMDGF	Pool	18	0.15	4.5	4.6	5.7	2021-12-12	4.93333	0.151286	Afternoon	Afternoon	Afternoon	0	0	199	280	338	3	0	0	0	3	1	Winter	2021
JW21-2	0.124968	0.18288	0.32658	0.242667	0.58	0.682388	0	0.533333	0.466667	0	0	J	NMDGF	Riffle	13	0.05	7	7	7	2021-12-12	7	0.151286	Afternoon	Afternoon	Afternoon	0	0	103	99	140	0	0	0	0	0	0	Winter	2021
JW21-3	0.183896	0.4572	0.624474	0.201333	0.4	0.731154	0	0	0.8	0.2	0	J	NMDGF	Run	25	0.15	7.5	6.8	6	2021-12-12	6.76667	0.151286	Afternoon	Afternoon	Afternoon	0	0	245	404	412	0	0	0	0	0	8	Winter	2021
JW21-4	0.130048	0.21336	0.353972	0.330667	0.69	0.504812	0	0.333333	0.533333	0.133333	0	J	NMDGF	Riffle	18	0	5.5	5.5	5.5	2021-12-12	5.5	0.151286	Afternoon	Afternoon	Afternoon	2	2	202	106	99	0	0	0	4	0	19	Winter	2021
JW21-5	0.227584	0.4572	0.591124	0.22	0.5	0.799203	0	0.133333	0.6	0.133333	0.133333	J	NMDGF	Run	24	0	5.5	3.5	6	2021-12-12	5	0.151286	Afternoon	Afternoon	Afternoon	0	0	202	373	30	0	0	0	0	0	0	Winter	2021
JW21-6	0.160528	0.27432	0.356788	0.417333	0.91	0.747296	0	0.8	0.2	0	0	J	NMDGF	Riffle	15	0	3	2.8	3.3	2021-12-12	3.03333	0.151286	Afternoon	Afternoon	Afternoon	0	0	51	89	92	0	0	0	0	0	0	Winter	2021
JW21-7	0.278384	0.57912	0.621595	0.227333	0.45	0.642949	0	0	0.533333	0	0.466667	J	NMDGF	Pool	13	0.6	4.8	7	3.9	2021-12-12	5.23333	0.151286	Afternoon	Afternoon	Afternoon	0	0	147	180	193	0	0	0	0	0	4	Winter	2021
JW21-8	0.140208	0.24384	0.44286	0.262667	0.45	0.492716	0	0.666667	0.133333	0	0.2	J	NMDGF	Riffle	26	0.03	4.3	4.9	5.4	2021-12-12	4.86667	0.151286	Afternoon	Afternoon	Afternoon	0	0	321	412	436	0	0	0	0	0	21	Winter	2021
JW21-9	0.32004	0.77724	0.611678	0.132	0.53	1.05875	0	0.133333	0.533333	0	0.333333	J	NMDGF	Pool	30	0.3	3.7	3.7	5.2	2021-12-12	4.2	0.151286	Afternoon	Afternoon	Afternoon	0	0	423	407	411	0	0	0	0	0	23	Winter	2021
KW21-1	0.292608	0.42672	0.310135	0.136667	0.49	1.09045	0	0	0.266667	0	0.733333	K	private_D	Pool	11	0.0779	7	7	3.5	2021-12-17	5.83333	0.14771	Afternoon	Afternoon	Morning	0	0	105	117	143	0	0	0	0	0	0	Winter	2021
KW21-2	0.192024	0.3048	0.535599	0.577333	1.06	0.652787	0	0.866667	0.133333	0	0	K	private_D	Riffle	36	0	2	2.5	3.5	2021-12-17	2.66667	0.14771	Afternoon	Afternoon	Morning	0	0	158	104	211	0	0	0	0	0	0	Winter	2021
KW21-3	0.209296	0.3048	0.381815	0.233333	0.58	0.884364	0	0.133333	0.4	0	0.466667	K	private_D	Run	20	0.25	3.5	4	4.5	2021-12-17	4	0.14771	Afternoon	Afternoon	Morning	0	0	155	263	312	0	0	0	0	0	0	Winter	2021
KW21-4	0.186944	0.27432	0.276396	0.434667	0.75	0.539182	0	0.4	0.333333	0	0.266667	K	private_D	Riffle	100	0	4.5	4	3	2021-12-17	3.83333	0.14771	Afternoon	Afternoon	Morning	0	0	514	597	515	0	0	0	0	0	0	Winter	2021
KW21-5	0.262128	0.51816	0.441248	0.319333	0.67	0.519907	0	0.2	0.333333	0	0.466667	K	private_D	Run	33	0	5.5	2.5	2.5	2021-12-17	3.5	0.14771	Afternoon	Afternoon	Morning	0	0	138	232	154	0	0	0	0	0	0	Winter	2021
KW21-6	0.544576	0.9144	0.45868	0.0106667	0.06	1.56339	0	0.0666667	0.133333	0.133333	0.666667	K	private_D	Pool	12	0.107	2	3	2	2021-12-17	2.33333	0.14771	Afternoon	Afternoon	Morning	0	0	40	210	258	0	0	0	0	0	0	Winter	2021
LW21-1	0.247904	0.33528	0.199158	0.379333	0.61	0.428387	0	0.266667	0.6	0	0.133333	L	private_D	Run	20	0	4	4	4.5	2021-12-16	4.16667	0.143875	Morning	Afternoon	Morning	0	0	132	122	43	0	0	0	0	0	0	Winter	2021
LW21-2	0.185928	0.2286	0.16741	0.584667	0.9	0.288083	0	1	0	0	0	L	private_D	Riffle	16	0	4	5	4	2021-12-16	4.33333	0.143875	Morning	Afternoon	Morning	0	0	87	236	178	0	0	0	0	0	0	Winter	2021
LW21-3	0.344424	0.67056	0.463411	0.303333	0.58	0.689123	0	0.2	0.6	0	0.2	L	private_D	Run	13	0	4	4.5	5	2021-12-16	4.5	0.143875	Morning	Afternoon	Morning	0	0	73	80	90	0	0	0	0	0	0	Winter	2021
LW21-4	0.176784	0.24384	0.279912	0.558	0.98	0.43283	0	0.666667	0.266667	0	0.0666667	L	private_D	Riffle	30	0	4	5.5	5	2021-12-16	4.83333	0.143875	Morning	Afternoon	Morning	0	0	190	194	160	0	0	0	0	0	0	Winter	2021
LW21-5	0.499466	0.94488	0.437907	0.00133333	0.04	18.1216	0.0666667	0	0	0.0666667	0.866667	L	private_D	Pool	15	0.03	4	9	10	2021-12-16	7.66667	0.143875	Morning	Afternoon	Morning	0	0	354	291	288	0	0	0	0	0	0	Winter	2021
LW21-6	0.296672	0.57912	0.397372	0.237333	0.57	0.870158	0	0.2	0.333333	0.133333	0.333333	L	private_D	Run	25	0.0003	7	8	9	2021-12-16	8	0.143875	Morning	Afternoon	Morning	0	0	391	301	262	0	0	0	0	0	0	Winter	2021
LW21-7	0.235712	0.36576	0.313777	0.420667	0.68	0.410509	0	0.333333	0.466667	0	0.2	L	private_D	Run	23	0	4	3.5	4.5	2021-12-16	4	0.143875	Morning	Afternoon	Morning	0	0	149	132	170	0	0	0	0	0	0	Winter	2021
LW21-8	0.188976	0.3048	0.380464	0.512	0.81	0.411827	0	0.733333	0.266667	0	0	L	private_D	Riffle	49	0.00907	5	4.5	4	2021-12-16	4.5	0.143875	Morning	Afternoon	Morning	0	0	143	24	219	0	0	0	0	0	0	Winter	2021
MW21-1	0.220472	0.381	0.434728	0.282667	0.6	0.828645	0	0.466667	0	0	0.533333	M	private_D	Run	25	0	6	6	5	2021-12-16	5.66667	0.139566	Morning	Morning	Morning	0	0	187	244	163	0	0	0	0	0	0	Winter	2021
MW21-2	0.191211	0.28956	0.237544	0.385333	0.62	0.64521	0	0.133333	0.6	0	0.266667	M	private_D	Riffle	31	0.0064	5	5.5	4.5	2021-12-16	5	0.139566	Morning	Morning	Morning	0	0	171	222	159	0	0	0	0	0	0	Winter	2021
MW21-3	0.189992	0.32004	0.465622	0.300667	0.65	0.814731	0	0.466667	0.0666667	0	0.466667	M	private_D	Run	37	0.04935	4	4	3.5	2021-12-16	3.83333	0.139566	Morning	Morning	Morning	0	0	221	58	45	0	0	0	0	0	0	Winter	2021
MW21-4	0.166624	0.21336	0.313933	0.648	1.13	0.519452	0	0.666667	0.266667	0	0.0666667	M	private_D	Riffle	12	0	5	3.5	4	2021-12-16	4.16667	0.139566	Morning	Morning	Morning	0	0	54	112	72	0	0	0	0	0	0	Winter	2021
MW21-5	0.39116	0.8382	0.534342	0.251333	0.65	0.732396	0	0.133333	0.333333	0.0666667	0.466667	M	private_D	Pool	18	0.07575	5	3	3	2021-12-16	3.66667	0.139566	Morning	Morning	Morning	0	0	97	114	168	0	0	0	0	0	0	Winter	2021
MW21-6	0.404368	0.79248	0.614328	0.138667	0.36	1.13137	0	0.133333	0.333333	0.0666667	0.466667	M	private_D	Pool	12	0.109375	7	5	4	2021-12-16	5.33333	0.139566	Morning	Morning	Morning	0	0	85	49	67	0	0	0	0	0	0	Winter	2021
MW21-7	0.138176	0.24384	0.442095	0.464	0.71	0.536374	0	0.333333	0.6	0	0.0666667	M	private_D	Riffle	11	0	4.5	5	4.5	2021-12-16	4.66667	0.139566	Morning	Morning	Morning	0	0	85	131	123	0	0	0	0	0	0	Winter	2021
MW21-8	0.174346	0.24384	0.301592	0.322667	0.64	0.611417	0	0.333333	0.2	0	0.466667	M	private_D	Run	52	0.01709	4.5	5	4	2021-12-16	4.5	0.139566	Morning	Morning	Morning	0	0	258	131	200	0	0	0	0	0	0	Winter	2021
NW21-1	0.119888	0.28956	0.584245	0.324	0.76	0.49062	0	0.666667	0.2	0	0.133333	N	private_G	Riffle	34	0.01654	5	6	5	2021-12-14	5.33333	0.146021	Morning	Morning	Afternoon	1	6	295	192	147	0	0	0	7	0	0	Winter	2021
NW21-2	0.171704	0.24384	0.228679	0.166667	0.3	0.622575	0	0.0666667	0.6	0.266667	0.0666667	N	private_G	Run	23	0	5	5.5	5	2021-12-14	5.16667	0.146021	Morning	Morning	Afternoon	0	0	370	287	185	0	0	0	0	0	0	Winter	2021
NW21-3	0.109728	0.1524	0.241705	0.352667	0.53	0.283851	0	0.8	0.133333	0	0.0666667	N	private_G	Riffle	47	0.01196	5.5	4.5	6	2021-12-14	5.33333	0.146021	Morning	Morning	Afternoon	0	1	293	218	172	0	0	0	1	0	0	Winter	2021
NW21-4	0.135128	0.19812	0.318616	0.265333	0.63	0.538085	0	0.266667	0.533333	0.0666667	0.133333	N	private_G	Run	51	0.022058	5	6	5	2021-12-14	5.33333	0.146021	Morning	Morning	Afternoon	0	1	153	124	82	0	0	0	1	0	0	Winter	2021
NW21-5	0.110744	0.16764	0.262483	0.255333	0.54	0.58949	0	0.4	0.6	0	0	N	private_G	Riffle	12	0.0147	6	6	5	2021-12-14	5.66667	0.146021	Morning	Morning	Afternoon	0	1	674	74	47	0	0	0	1	0	0	Winter	2021
NW21-6	0.18796	0.33528	0.458322	0.102	0.35	1.22069	0	0.4	0.2	0.0666667	0.333333	N	private_G	Pool	12	0.16	5	4	3.5	2021-12-14	4.16667	0.146021	Morning	Morning	Afternoon	4	3	82	85	104	0	0	0	7	0	0	Winter	2021
OW21-1	0.57404	0.79248	0.283048	0.105333	1.12	2.67534	0	0	0	0.866667	0.133333	O	private_G	Pool	68	0.03228	6	9	5.5	2021-12-12	6.83333	0.144463	Afternoon	Morning	Afternoon	2	4	674	1204	1393	0	1	0	6	1	0	Winter	2021
OW21-2	0.34036	0.48768	0.321849	0.0953333	0.25	0.782824	0	0.133333	0.0666667	0.6	0.2	O	private_G	Run	89	0.004649	6	5	3.5	2021-12-12	4.83333	0.144463	Afternoon	Morning	Afternoon	14	36	1226	1492	1275	0	0	0	50	0	0	Winter	2021
QW21-1	0.14224	0.27432	0.52904	0.157333	0.48	1.0264	0	0.266667	0.4	0.2	0.133333	Q	M	Run	31	0.05	4.1	4.5	5	2021-12-14	4.53333	0.114604	Morning	Morning	Morning	0	0	330	296	232	0	0	0	0	0	0	Winter	2021
QW21-2	0.196088	0.27432	0.243775	0.190667	0.79	1.19853	0	0.466667	0.0666667	0	0.466667	Q	M	Run	51	0	4	3.9	2.5	2021-12-14	3.46667	0.114604	Morning	Morning	Morning	0	0	255	326	215	0	0	0	0	0	0	Winter	2021
QW21-3	0.309154	0.762	0.614923	0.075	0.21	0.642112	0	0.285714	0.214286	0.5	0	Q	M	Pool	13	0.8	7.1	10.1	5	2021-12-14	7.4	0.114604	Morning	Morning	Morning	0	1	261	377	315	0	0	0	1	0	11	Winter	2021
QW21-4	0.11176	0.18288	0.352089	0.214	0.48	0.615587	0	0.133333	0.6	0.133333	0.133333	Q	M	Riffle	13	0.1	3.8	4	4.4	2021-12-14	4.06667	0.114604	Morning	Morning	Morning	0	0	43	82	244	0	0	0	0	0	0	Winter	2021
QW21-5	0.2032	0.39624	0.387298	0.162	0.43	0.846441	0	0.133333	0.2	0.6	0.0666667	Q	M	Run	17	0.5	4	3.1	3.1	2021-12-14	3.4	0.114604	Morning	Morning	Morning	0	2	189	277	58	0	0	0	2	0	0	Winter	2021
QW21-6	0.122936	0.16764	0.249991	0.467333	1.04	0.607087	0	0.333333	0.6	0	0.0666667	Q	M	Riffle	18	0.05	2.3	1.4	1.3	2021-12-14	1.66667	0.114604	Morning	Morning	Morning	0	0	96	63	209	0	0	0	0	0	0	Winter	2021
QW21-7	0.13716	0.21336	0.353865	0.146667	0.33	0.804953	0	0	0.4	0	0.6	Q	M	Run	37	0.05	9	10	8	2021-12-14	9	0.114604	Morning	Morning	Morning	1	2	193	193	82	0	0	0	3	0	0	Winter	2021
QW21-8	0.110744	0.16764	0.262483	0.322667	0.48	0.378568	0	0.466667	0.333333	0	0.2	Q	M	Riffle	24	0.0245	8.5	8.5	8.5	2021-12-14	8.5	0.114604	Morning	Morning	Morning	0	0	47	69	200	0	0	0	0	0	0	Winter	2021
QW21-9	0.220472	0.41148	0.531512	0.155333	0.5	0.862299	0	0.133333	0.0666667	0	0.8	Q	M	Run	21	0.0544	7	8	6	2021-12-14	7	0.114604	Morning	Morning	Morning	3	2	212	266	120	0	0	0	5	0	0	Winter	2021
ZW21-1	0.104648	0.18288	0.456783	0.344	0.85	0.642153	0	0.533333	0.4	0.0666667	0	Z	private_Barn	Riffle	22	0	2.2	2	4	2021-12-16	2.73333	0.12871	Afternoon	Morning	Morning	0	0	175	118	152	0	0	0	0	0	3	Winter	2021
ZW21-2	0.204216	0.54864	0.770812	0.129333	0.4	0.852254	0	0.333333	0.4	0.266667	0	Z	private_Barn	Pool	16	0.043227	5.35	6	6	2021-12-16	5.78333	0.12871	Afternoon	Morning	Morning	2	0	242	146	187	0	0	0	2	0	2	Winter	2021
ZW21-3	0.119888	0.21336	0.452929	0.234	0.73	0.724302	0	0.666667	0	0.333333	0	Z	private_Barn	Riffle	25	0.048	6	6	3	2021-12-16	5	0.12871	Afternoon	Morning	Morning	0	0	202	193	236	0	0	0	0	0	21	Winter	2021
ZW21-4	0.179222	0.27432	0.446973	0.225333	0.4	0.645263	0.0666667	0.266667	0.533333	0.133333	0	Z	private_Barn	Run	13	0.1591	7	4.5	3	2021-12-16	4.83333	0.12871	Afternoon	Morning	Morning	0	1	280	164	253	0	0	0	1	0	5	Winter	2021
ZW21-5	0.148336	0.24384	0.396897	0.412667	0.82	0.668516	0	0.8	0.133333	0	0.0666667	Z	private_Barn	Riffle	12	0.05208	1.8	1.3	1.7	2021-12-16	1.6	0.12871	Afternoon	Morning	Morning	0	0	299	35	54	0	0	0	0	0	1	Winter	2021
ZW21-6	0.262128	0.6096	0.609852	0.125333	0.32	0.926978	0	0.2	0.0666667	0.466667	0.266667	Z	private_Barn	Pool	17	0.24	4	4	4.5	2021-12-16	4.16667	0.12871	Afternoon	Morning	Morning	2	2	348	267	384	4	1	1	4	6	13	Winter	2021
ZW21-7	0.176784	0.42672	0.558494	0.167333	0.35	0.713375	0	0.733333	0	0	0.266667	Z	private_Barn	Run	19	0.175438	4.5	4.5	4.5	2021-12-16	4.5	0.12871	Afternoon	Morning	Morning	0	0	247	143	133	0	0	0	0	0	17	Winter	2021
ZW21-8	0.129032	0.21336	0.403917	0.408	0.81	0.563588	0	0.933333	0.0666667	0	0	Z	private_Barn	Riffle	34	0.01038	5	7	5	2021-12-16	5.66667	0.12871	Afternoon	Morning	Morning	0	0	390	191	219	0	0	0	0	0	29	Winter	2021
ZW21-9	0.290576	0.51816	0.486163	0.121333	0.31	0.928729	0.0666667	0.133333	0.4	0	0.4	Z	private_Barn	Pool	13	0.251748	5	6	5.5	2021-12-16	5.5	0.12871	Afternoon	Morning	Morning	0	1	390	325	392	1	2	1	1	4	29	Winter	2021
